# Supplementary material for: DEAD-Box RNA Helicase Family in Physic Nut (Jatropha curcas L.): Structural Characterization and Response to Salinity
Source: Plants (Basel). 2024 Mar 21;13(6):905. doi: 10.3390/plants13060905 (PMC10974417; doi:10.3390/plants13060905)
Supplement: Supplementary file 1 [file plants-13-00905-s001.zip]

Archive with 23 entries (21 files):
- Supp_Mat/
- Supp_Mat/Figures/
- Supp_Mat/Figures/Figure S1.pdf
- Supp_Mat/Figures/Figure S10.pdf
- Supp_Mat/Figures/Figure S2.pdf
- Supp_Mat/Figures/Figure S3.pdf
- Supp_Mat/Figures/Figure S4.pdf
- Supp_Mat/Figures/Figure S5.pdf
- Supp_Mat/Figures/Figure S6.pdf
- Supp_Mat/Figures/Figure S7.pdf
- Supp_Mat/Figures/Figure S8.pdf
- Supp_Mat/Figures/Figure S9.pdf
- Supp_Mat/Table S1.xlsx
- Supp_Mat/Table S10.xlsx
- Supp_Mat/Table S11.xlsx
- Supp_Mat/Table S2.xlsx
- Supp_Mat/Table S3.xlsx
- Supp_Mat/Table S4.xlsx
- Supp_Mat/Table S5.xlsx
- Supp_Mat/Table S6.xlsx
- Supp_Mat/Table S7.xlsx
- Supp_Mat/Table S8.xlsx
- Supp_Mat/Table S9.xlsx
