# Supplementary material for: DEAD-Box RNA Helicase Family in Physic Nut (Jatropha curcas L.): Structural Characterization and Response to Salinity
Source: Plants (Basel). 2024 Mar 21;13(6):905. doi: 10.3390/plants13060905 (PMC10974417; doi:10.3390/plants13060905)
Supplement: Supplementary file 1 [file plants-13-00905-s001.zip › Supp_Mat/Table S1.xlsx]

## Sheet: Planilha1
	Table S1. Characteristics of genes encoding Jatropha curcas DEAD-box RNA helicases (JcDHX), including the name (amount of proteins at the loci), locus ID, protein ID, genomic location, gene sizes, number of introns, size of the CDS, and primary protein at each locus.
	Name	Subfamily	Locus ID	Protein ID	Genomic location	Gene (nt)	Intron number	CDS (nt)	Protein (aa)	Full Name	NCBI Accession
	JcDHX1(1)	DEAH	LOC105628524	XP_012065338.1	128516 - 134791	6276	18	2181	726	ATP-dependent DNA helicase Q-like 3	XM_012209948.2 ( transcript variant X1); XM_020677109.1 (transcript variant X1)
	JcDHX10(1)	DEAD	LOC105642304	XP_012082496.1	23366 - 27345	3980	7	1470	489	Jatropha curcas DEAD-box ATP-dependent RNA helicase 38	XM_012227106.2
	JcDHX11(12)	DEAH	LOC105629272	XP_037491540.1	912482 - 920623	8142	1	1818	605	Jatropha curcas probable pre-mRNA-splicing factor ATP-dependent RNA helicase	XM_020677422.1
	JcDHX12(1)	DEAD	LOC105645116	XP_012086018.1	175267 - 177558	2292	4	1083	360	Jatropha curcas DEAD-box ATP-dependent RNA helicase 39	XM_012230628.2
	JcDHX13(3)	DEAD	LOC105648922	XP_012090812.1	18603 - 23495	4892	6	1938	645	Jatropha curcas DEAD-box ATP-dependent RNA helicase 9	XM_012235422.2 (transcript variant X1); XM_012235423.2 (transcript variant X2
	JcDHX14(1)	DEAD	LOC105630549	XP_037492156.1	2057113 - 2058634	1522	0	954	317	DEAD-box ATP-dependent RNA helicase 35-like	XM_037636228.1
	JcDHX15(1)	DEAD	LOC105648559	XP_012090372.1	9651362 - 9656219	4858	13	2130	709	Jatropha curcas DEAD-box ATP-dependent RNA helicase 7	XM_012234982.2
	JcDHX16(3)	DEAH	LOC105637003	XP_012075794.1	23482741 - 23494059	11319	22	4179	1392	Jatropha curcas uncharacterized	XM_012220404.2 (transcript variant X1); XM_020680446.1 (transcript variant X2); XM_020680447.1 (transcript variant X3); XM_020680448.1 (transcript variant X4)
	JcDHX17(1)	DEAD	LOC105634808	XP_012073120.1	23734926 - 23738153	3228	0	1764	587	Jatropha curcas DEAD-box ATP-dependent RNA helicase 35	XM_012217730.2
	JcDHX18(2)	DEAD	LOC105648946	XP_012090844.1	2099237 - 2105506	6270	5	1905	634	Jatropha curcas DEAD-box ATP-dependent RNA helicase 11	XM_012235455.2 (transcript variant X2); XM_012235454.2 (transcript variant X1)
	JcDHX19(1)	DEAH	LOC105641307	XP_012081222.3	42612 - 51060	8449	26	3717	1238	Jatropha curcas DExH-box ATP-dependent RNA helicase 17	XM_012225832.2
	JcDHX2(1)	DEAD	LOC105638901	XP_037493126.1	16075 - 23622	7548	13	1734	577	Jatropha curcas ATP-dependent RNA helicase RhlE	XM_012222798.2
	JcDHX20(2)	DEAH	LOC105629844	XP_012066883.1	8339 - 21149	12811	20	2454	935	Jatropha curcas protein CHROMATIN REMODELING 25	XM_012211493.2 (transcript variant X1); XM_020677674.1 (transcript variant X2)
	JcDHX21(3)	DEAH	LOC105633465	XP_012071443.1	72900 - 111503	38603	20	4584	1636	Jatropha curcas dicer-like protein 4	XM_012216053.2 (transcript variant X1); XM_012216054.2 (transcript variant X2)
	JcDHX22(1)	DEAD	LOC105638348	XP_037493005.1	559595 - 567670	8076	17	2391	796	Jatropha curcas eukaryotic initiation factor 4A-14	XM_020680859.1
	JcDHX23(2)	DEAD	LOC105637649	XP_012076586.1	2704140 - 2710289	6150	10	1287	428	Jatropha curcas DEAD-box ATP-dependent RNA helicase 56	XM_012221198.2 (transcript variant X2); XM_012221196.2 (transcript variant X1); XM_020680723.1 (transcript variant X3)
	JcDHX24(2)	DEAH	LOC105640667	XP_012080429.1	2914912 - 2929045	14134	23	3420	1212	Jatropha curcas uncharacterized ATP-dependent helicase YprA	XM_012225039.2 (transcript variant X1); XM_020681915.1 (transcript variant X2)
	JcDHX25(1)	DEAD	LOC105640316	XP_020537458.2	3562861 - 3568700	5840	9	1917	638	Jatropha curcas DEAD-box ATP-dependent RNA helicase 30	XM_020681799.1
	JcDHX26(1)	DEAH	LOC105640614	XP_037493304.1	1104953 - 1119870	14918	18	2940	979	Jatropha curcas DExH-box ATP-dependent RNA helicase DExH14	XM_012224978.2
	JcDHX27(3)	DEAH	LOC105634021	XP_012072153.1	34252 - 39941	5690	7	1575	524	Jatropha curcas DEAD-box ATP-dependent RNA helicase 1	XM_012216764.2 (transcript variant X3); XM_020679270.1 (transcript variant X2); XM_012216763.2 (transcript variant X1)
	JcDHX28(1)	DEAD	LOC105645847	XP_037493586.1	2150224 - 2157661	7438	9	2511	836	Jatropha curcas probable DEAD-box ATP-dependent RNA helicase 48	XM_012231563.2 (transcript variant X2); XM_012231564.2 (transcript variant X3); XM_012231565.2 (transcript variant X4); XM_020683985.1 (transcript variant X1)
	JcDHX29(2)	DEAH	LOC105640996	XP_037493416.1	2715771 - 2731452	15682	19	6144	2048	Jatropha curcas protein PHOTOPERIOD-INDEPENDENT EARLY FLOWERING 1	XM_012225433.2 (transcript variant X4); XM_012225432.2 (transcript variant X3); XM_012225431.2 (transcript variant X1); XM_020682060.1 (transcript variant X2)
	JcDHX3(4)	DEAD	LOC105631939	XP_020534206.1	367328 - 370557	3330	9	1443	486	Jatropha curcas DEAD-box ATP-dependent RNA helicase 58, chloroplastic	XM_020678549.1 (transcript variant X4); XM_020678550.1 (transcript variant X5); XM_012214168.2 (transcript variant X2); XM_020678547.1 (transcript variant X1); XM_020678548.1 (transcript variant X3)
	JcDHX30(1)	DEAD	LOC105646166	XP_012087359.1	5832327 - 5835531	3205	5	1503	500	Jatropha curcas DEAD-box ATP-dependent RNA helicase 36	XM_012231969.2
	JcDHX31(1)	DEAD	LOC105646177	XP_012087374.1	5883278 - 5888100	4823	12	1317	438	Jatropha curcas DEAD-box ATP-dependent RNA helicase 10	XM_012231984.2
	JcDHX32(1)	DEAH	LOC105635155	XP_012073544.1	6874173 - 6882302	8130	2	6540	2179	Jatropha curcas DExH-box ATP-dependent RNA helicase DExH12	XM_012218154.2
	JcDHX33(1)	DEAD	LOC105635165	XP_012073558.1	6916047 - 6921187	5141	0	3534	1177	Jatropha curcas DEAD-box ATP-dependent RNA helicase 42	XM_012218168.2
	JcDHX34(1)	DEAD	LOC105644335	XP_037493732.1	207435 - 217667	10233	8	1932	643	Jatropha curcas DEAD-box ATP-dependent RNA helicase 37	XM_012229643.2 (transcript variant X2); XM_012229642.2 (transcript variant X1)
	JcDHX35(2)	DExH/D	LOC105629643	XP_012066649.1	208316 - 231190	22875	30	3960	1460	Jatropha curcas DExH-box ATP-dependent RNA helicase DExH7	XM_012211259.2 (transcript variant X1); XM_020677633.1 (transcript variant X2)
	JcDHX36(2)	DEAD	LOC105641849	XP_037494154.1	3585188 - 3592722	7535	11	1827	644	Jatropha curcas DEAD-box ATP-dependent RNA helicase 51	XM_012226469.2
	JcDHX37(1)	DEAH	LOC105642962	XP_012083359.1	195971 - 212228	16258	13	6744	2247	Jatropha curcas ATP-dependent helicase BRM	XM_012227969.2 (transcript variant X3); XM_012227968.2 (transcript variant X2); XM_020682742.1 (transcript variant X1);
	JcDHX38(1)	DEAD	LOC105633330	XP_012071299.1	605984 - 610782	4799	9	1800	599	Jatropha curcas DEAD-box ATP-dependent RNA helicase 17	XM_012215909.2
	JcDHX39(4)	DEAH	LOC105629126	XP_012066039.1	10549 - 13725	3177	3	1725	574	Jatropha curcas probable pre-mRNA-splicing factor ATP-dependent RNA helicase DEAH2	XM_012210650.2 (transcript variant X2); XM_012210649.2 (transcript variant X1); XM_012210652.2 (transcript variant X3)
	JcDHX4(1)	DEAD	LOC105639881	XP_012079452.1	517608 - 524139	6532	14	1824	607	Jatropha curcas DEAD-box ATP-dependent RNA helicase 16	XM_012224062.2
	JcDHX40(1)	DEAH	LOC105630976	XP_012068365.1	232216 - 251035	18820	22	4017	1338	Jatropha curcas DExH-box ATP-dependent RNA helicase DExH11	XM_012212975.2
	JcDHX41(2)	DEAD	LOC105643743	XP_012084332.2	11891 - 21543	9653	6	3564	1187	Jatropha curcas DEAD-box ATP-dependent RNA helicase 14	XM_012228941.2 (transcript variant X1); XM_012228942.2 (transcript variant X2)
	JcDHX42(2)	DEAD	LOC105628263	XP_012065043.1	7750 - 14139	6390	10	2364	787	Jatropha curcas putative DEAD-box ATP-dependent RNA helicase 29	XM_012209654.2 (transcript variant X2); XM_012209653.2 (transcript variant X1)
	JcDHX43(1)	DExH/D	LOC105637119	XP_037494480.1	26716 - 49232	22517	17	3465	1154	Jatropha curcas DExH-box ATP-dependent RNA helicase DExH3	XM_012220523.2 ( transcript variant X1); XM_020680493.1 ( transcript variant X2)
	JcDHX44(1)	DEAD	LOC105645855	XP_012086968.1	15841 - 18236	2396	0	1689	562	Jatropha curcas DEAD-box ATP-dependent RNA helicase 47,	XM_012231578.2
	JcDHX45(2)	DEAD	LOC105643647	XP_012084225.1	1410199 - 1415508	5310	7	1953	650	Jatropha curcas DEAD-box ATP-dependent RNA helicase 50	XM_012228836.2 (transcript variant X2); XM_012228835.2 (transcript variant X1)
	JcDHX46(1)	DEAH	LOC105648283	XP_012090015.1	166945 - 174487	7543	6	1695	564	Jatropha curcas ATP-dependent RNA helicase DBP3	XM_012234625.2
	JcDHX47(1)	DEAH	LOC105644904	XP_012085800.1	1624513 - 1642547	18035	21	4242	1413	Jatropha curcas endoribonuclease Dicer homolog 2	XM_012230410.2
	JcDHX48(1)	DEAD	LOC105631055	XP_012068438.1	113572 - 119138	5567	11	1599	532	Jatropha curcas DEAD-box ATP-dependent RNA helicase 57	XM_012213048.2
	JcDHX49(1)	DEAD	LOC105647355	XP_012088793.1	400646 - 407009	6364	9	2277	758	Jatropha curcas DEAD-box ATP-dependent RNA helicase 3, chloroplastic	XM_012233403.2
	JcDHX5(7)	DEAH	LOC105647512	XP_037490995.1	164226 - 172814	8589	14	2631	876	Jatropha curcas ATP-dependent DNA helicase Q-like SIM	XM_012233631.2 (transcript variant X1); XM_020684818.1 (transcript variant X2); XM_020684819.1 (transcript variant X3)
	JcDHX50(6)	DEAH	LOC105638280	XP_020536580.1	80809 - 94524	13716	22	5982	2169	Jatropha curcas helicase and polymerase-containing protein TEBICHI	XM_020680926.1 (transcript variant X6); XM_020680925.1 (transcript variant X5); XM_020680924.1 (transcript variant X4); XM_020680921.1 (transcript variant X1); XM_020680922.1 (transcript variant X2); XM_020680923.1 (transcript variant X3)
	JcDHX51(1)	DExH/D	LOC105642526	XP_012082764.1	467362 - 476775	9414	13	3072	1023	Jatropha curcas DExH-box ATP-dependent RNA helicase DExH8	XM_012227374.2 (transcript variant X1); XM_020682696.1 (transcript variant X2)
	JcDHX52(2)	DEAD	LOC105634265	XP_012072496.1	181179 - 188452	7274	7	2298	765	Jatropha curcas DEAD-box ATP-dependent RNA helicase 46	XM_012217106.2 (transcript variant X1); XM_020678609.1 (transcript variant X2)
	JcDHX53(3)	DEAH	LOC105634346	XP_012072581.1	1793760 - 1802752	8993	10	3975	1324	Jatropha curcas ATP-dependent RNA helicase DEAH13	XM_020679381.1 (transcript variant X1); XM_012217191.2 (transcript variant X2); XM_020679382.1 (transcript variant X3)
	JcDHX54(3)	DEAH	LOC105649819	XP_012092010.1	489039 - 495383	6345	7	3621	1206	Jatropha curcas DExH-box ATP-dependent RNA helicase DExH15 chloroplastic	XM_012236620.2 (transcript variant X1); XM_020685605.1 transcript variant X3(); XM_020685604.1 (transcript variant X2)
	JcDHX55(3)	DEAD	LOC105649840	XP_012092036.1	665170 - 670230	5061	7	1761	586	Jatropha curcas DEAD-box ATP-dependent RNA helicase 22	XM_012236647.2 (transcript variant X2); XM_012236646.2 (transcript variant X1); XM_012236648.2 (transcript variant X3)
	JcDHX56(2)	DEAD	LOC105634868	XP_012073200.1	16523 - 23199	6677	10	1287	428	Jatropha curcas DEAD-box ATP-dependent RNA helicase 56	XM_012217811.2 (transcript variant X2); XM_012217810.2 (transcript variant X1)
	JcDHX57(1)	DEAD	LOC105628920	XP_012065797.1	929535 - 934260	4726	7	1233	410	Jatropha curcas eukaryotic initiation factor 4A-3	XM_012210407.2
	JcDHX58(1)	DExH/D	LOC105640444	XP_037496022.1	17771 - 36364	18594	9	2535	845	Jatropha curcas DExH-box ATP-dependent RNA helicase DExH3	XM_012224794.2
	JcDHX59(1)	DEAH	LOC105642759	XP_012083084.2	861448 - 873850	12403	19	5961	1986	Jatropha curcas endoribonuclease Dicer homolog 1	XM_012227694.2
	JcDHX6(1)	DEAD	LOC105636318	XP_012074968.1	134075 - 136859	2785	0	2094	697	Jatropha curcas DEAD-box ATP-dependent RNA helicase 21	XM_012219578.2
	JcDHX60(1)	DEAD	LOC105642634	XP_012082917.1	1833715 - 1838091	4377	4	2325	774	Jatropha curcas DEAD-box ATP-dependent RNA helicase 24	XM_012227527.2
	JcDHX61(1)	DEAH	LOC105642705	XP_012083011.1	2260603 - 2268448	7846	19	3078	1025	Jatropha curcas protein translocase subunit SecA, chloroplastic	XM_012227621.2
	JcDHX62(2)	DExH/D	LOC105635804	XP_012074305.1	304941 - 312894	7954	15	3153	1050	Jatropha curcas DExH-box ATP-dependent RNA helicase DExH1	XM_012218915.2 ( transcript variant X1); XM_020679997.1 ( transcript variant X2)
	JcDHX63(4)	DEAH	LOC105633336	XP_012071305.1	81929 - 93991	12063	24	3687	1228	Jatropha curcas ATP-dependent DNA helicase Q-like 4A	XM_020679023.1 (transcript variant X3); XM_012215915.2 (transcript variant X1); XM_020679024.1 (transcript variant X4); XM_020679022.1 (transcript variant X2)
	JcDHX64(1)	DEAD	LOC105645707	XP_020540476.1	750822 - 755505	4684	10	1812	603	Jatropha curcas DEAD-box ATP-dependent RNA helicase 18	XM_020684817.1
	JcDHX65(2)	DEAD	LOC105642862	XP_012083226.1	128966 - 133702	4737	9	2367	788	Jatropha curcas DEAD-box ATP-dependent RNA helicase 31	XM_012227836.2
	JcDHX66(1)	DEAH	LOC105647445	XP_020540239.1	382294 - 387397	5104	9	1845	614	Jatropha curcas ATP-dependent DNA helicase Q-like 1	XM_020684580.1
	JcDHX67(1)	DEAD	LOC105643012	XP_012083429.1	83415 - 89774	6360	8	1503	500	Jatropha curcas DEAD-box ATP-dependent RNA helicase 8	XM_012228039.2
	JcDHX68(1)	DEAD	LOC105632947	XP_012070805.1	120207 - 125385	5179	7	2271	756	Jatropha curcas DEAD-box ATP-dependent RNA helicase 32	XM_012215415.2
	JcDHX69(1)	DEAH	LOC105635125	XP_012073505.1	45553 - 50438	4886	1	3552	1183	Jatropha curcas probable pre-mRNA-splicing factor ATP-dependent RNA helicase DEAH5	XM_012218115.2
	JcDHX7(3)	DEAD	LOC105630245	XP_012067404.1	12570 - 15433	2864	1	1635	544	Jatropha curcas DEAD-box ATP-dependent RNA helicase 41	XM_012212015.2 (transcript variant X1); XM_012212014.2 (transcript variant X2)
	JcDHX70(1)	DExH/D	LOC105645327	XP_012086291.1	55235 - 67088	11854	13	3660	1219	Jatropha curcas DExH-box ATP-dependent RNA helicase DExH6	XM_012230901.2
	JcDHX71(1)	DEAH	LOC105638472	XP_037497261.1	974052 - 990032	15981	19	2658	885	Jatropha curcas probable ATP-dependent DNA helicase RecQ	XM_020681729.1
	JcDHX72(3)	DExH/D	LOC105636912	XP_012075701.1	460491 - 476829	16339	18	3690	1229	Jatropha curcas DExH-box ATP-dependent RNA helicase DExH5, mitochondrial	XM_012220311.2 (transcript variant X1); XM_012220312.2 (transcript variant X2)
	JcDHX73(1)	DEAD	LOC105631432	XP_020533941.1	1748068 - 1750368	2301	3	1242	413	Jatropha curcas eukaryotic initiation factor 4A-8	XM_012213552.2 (transcript variant X1); XM_020678282.1 (transcript variant X2)
	JcDHX74(1)	DEAD	LOC105631470	XP_037497718.1	298094 - 303519	5426	9	1299	503	Jatropha curcas DEAD-box ATP-dependent RNA helicase 20	XM_020678259.1 ( transcript variant X2); XM_012213601.2 ( transcript variant X1)
	JcDHX75(1)	DEAD	LOC105631467	XP_037497717.1	374092 - 381652	7561	9	1311	507	Jatropha curcas DEAD-box ATP-dependent RNA helicase 20	XM_020678258.1
	JcDHX76(1)	DEAD	LOC105631769	XP_012069334.1	127039 - 144969	17931	12	1620	539	Jatropha curcas DEAD-box ATP-dependent RNA helicase 5	XM_012213944.2
	JcDHX77(2)	DEAH	LOC105644782	XP_012085642.1	305648 - 315866	10219	15	2118	705	Jatropha curcas probable pre-mRNA-splicing factor ATP-dependent RNA helicase DEAH4	XM_012230252.2 (transcript variant X1); XM_020683595.1 (transcript variant X2)
	JcDHX78(1)	DEAH	LOC105644765	XP_037497809.1	390882 - 400325	9444	18	2712	903	Jatropha curcas ATP-dependent DNA helicase Q-like 5	XM_020683607.1
	JcDHX79(2)	DEAH	LOC105638064	XP_012077173.2	41819 - 58516	16698	24	4992	1663	Jatropha curcas endoribonuclease Dicer homolog 3a	XM_012221783.2 (transcript variant X1); XM_020681006.1 (transcript variant X4); XM_020681007.1 (transcript variant X5); XM_020681004.1 (transcript variant X2); XM_020681005.1 (transcript variant X3)
	JcDHX8(1)	DEAD	LOC105638449	XP_012077644.1	3868497 - 3877935	9439	14	2406	801	Jatropha curcas DEAD-box ATP-dependent RNA helicase 13	XM_012222254.2
	JcDHX9(3)	DEAH	LOC105636424	XP_012075079.1	15805 - 40686	24882	19	2118	705	Jatropha curcas mediator of RNA polymerase II transcription subunit 34	XM_012219689.2 (transcript variant X1); XM_012219690.2 (transcript variant X3); XM_020680236.1 (transcript variant X2)
