# Supplementary material for: DEAD-Box RNA Helicase Family in Physic Nut (Jatropha curcas L.): Structural Characterization and Response to Salinity
Source: Plants (Basel). 2024 Mar 21;13(6):905. doi: 10.3390/plants13060905 (PMC10974417; doi:10.3390/plants13060905)
Supplement: Supplementary file 1 [file plants-13-00905-s001.zip › Supp_Mat/Table S10.xlsx]

## Sheet: Planilha1
	Table S10. Primers designed for JcDHX transcripts identified in RNA-Seq libraries for accession Jc171 after exposure to 150 mM NaCl for 3 hours. 'Tm': Melting temperature
	RNA-Seq transcript	Gene name	Gene ID	Protein	Product (pb)	Product Tm	Primer (L)	Primer Tm	GC%	Primer (R)	Primer Tm	GC%
	DN43295_c0_g1_i2	JcDHX43	LOC105637119	XP_037494480.1	75	72.13	AAGTGGGAAGTCTCTGTGCTACC	61.06	54.55	ATAAGAGGGCTTATGACGATGC	59.62	45.45
	DN43259_c0_g2_i2	JcDHX43	LOC105637119	XP_037494480.1	133	72.96	CTGCTGGCTCTACTCCTATTGC	60.54	45.45	CAAACGGGATTATCTCAAGACC	59.84	45.45
	DN39804_c0_g2_i2	JcDHX8	LOC105638449	XP_012077644.1	125	74.45	GTCAATGACACACCATGTTTCC	60.14	47.62	ACTGAATATGTGCACAGGGTTG	59.92	45.45
	DN43635_c1_g1_i2	JcDHX71	LOC105638472	XP_037497261.1	141	72.80	ACTTAAGGCAGCCAGCAATTC	60.75	47.62	GAGTTTAAAGGCCGTTTCCTTG	61.28	45.45
	DN36330_c0_g1_i1	JcDHX44	LOC105645855	XP_012086968.1	115	72.87	ATGGATGCCAATTGGAGTAGG	61.08	50.00	GACGACCAACAGCTATTCTGC	59.90	52.38
	DN97737_c0_g2_i1	JcDHX40	LOC105630976	XP_012068365.1	123	74.02	CAGTACCCACAAACCATCACAC	60.19	47.62	TCTGCATGCCAGAACTATCATC	60.24	45.45
	DN43391_c5_g1_i3	JcDHX40	LOC105630976	XP_012068365.1	143	72.91	AAGCTCTCCAAGCCTTATTGC	60.00	45.45	ATAACCTGGAACCAGAAGAAGC	58.78	45.45
	DN39804_c0_g2_i1	JcDHX21	LOC105633465	XP_037493026.1	146	74.61	AAACCTGTATGCACAACTCACG	60.10	50.00	TAATGCGGCTACTGGTACTGG	60.16	52.38
	DN41581_c0_g1_i2	JcDHX61	LOC105642705	XP_012083011.1	136	73.27	GGAGGTTTCCAACAGTTAGCAG	60.16	45.45	TTGCTCCAGCACAGCTTAGTAG	59.85	50.00
	DN40374_c0_g1_i2	JcDHX20	LOC105629844	XP_020533333.1	87	70.91	TTCTTCAGCTTGTTTCCTCCTC	60.00	47.62	GCAGCTTCTTCTTTGTTGAAGG	60.53	45.45
	DN62351_c0_g1_i1	JcDHX38	LOC105633330	XP_012071299.1	95	71.28	TTTGCTGAAGTCTGCTTCTCG	60.83	45.45	GCTCAGGGTACTGGAAATGAAC	60.00	50.00
	DN7180_c0_g1_i1	JcDHX45	LOC105643647	XP_012084226.1	110	71.96	CAACTTTCCCTTTCAACTCCAC	60.01	52.38	TTCTACCACTGCTTTGGCTTTC	60.77	45.45
	DN85598_c0_g1_i1	JcDHX15	LOC105648559	XP_012090372.1	94	71.40	AGGCTCTGGGAGTTGAGAAAG	60.00	45.00	TCAGCTGCAACCTTACTTTCAG	59.69	45.45
	DN34432_c0_g2_i2	JcDHX23	LOC105637649	XP_012076586.1	99	72.06	AAGGCAAATGCATCTTCTGG	60.21	50.00	CGAATCAGGCATTATCACTTCC	60.82	45.45
	DN50086_c0_g1_i1	JcDHX51	LOC105642526	XP_012082764.1	94	71.40	CACCAGCTCGAGTTGATATGAG	59.90	50.00	GGTTCCACTCCAACTAATTTGC	59.88	45.45
	DN36416_c1_g1_i1	JcDHX20	LOC105629844	XP_020533333.1	146	72.64	CTGAGCCCTTCTTTAGGAACAC	59.41	45.45	TATGACTGGAAGGAGTTTGCAC	59.24	45.45
	DN61267_c0_g2_i1	JcDHX32	LOC105635155	XP_012073544.1	142	73.86	TTCCTAATCCCTGATCATCTGC	60.42	45.45	TCTGAGGCTAGTCCACCAGAAG	60.94	54.55
	DN44203_c0_g1_i1	JcDHX21	LOC105633465	XP_037493026.1	147	73.67	TGACCACTATCCATCTTCGTTG	59.99	50.00	AGCTGAAGATCCTGTTGCTACC	59.91	50.00
	DN43391_c5_g1_i2	JcDHX45	LOC105643647	XP_012084226.1	142	73.29	CGAATTCTGGAGACTCCTCTTC	59.46	50.00	CCAATTAGTACCACACCAGAGG	58.51	50.00
	DN40579_c0_g2_i1	JcDHX77	LOC105644782	XP_012085642.1	123	74.69	ACCTCCAGCTTTGATAGACAGC	59.91	50.00	AGGAAAGTGGGTTGCATTCG	62.32	50.00
