# Supplementary material for: DEAD-Box RNA Helicase Family in Physic Nut (Jatropha curcas L.): Structural Characterization and Response to Salinity
Source: Plants (Basel). 2024 Mar 21;13(6):905. doi: 10.3390/plants13060905 (PMC10974417; doi:10.3390/plants13060905)
Supplement: Supplementary file 1 [file plants-13-00905-s001.zip › Supp_Mat/Table S11.xlsx]

## Sheet: Planilha1
	Table S11. Data on protein-protein interaction networks constructed by STRING (High score > 0.7) from JcDHX associated with transcripts differentially expressed in qPCR.
	#node1	node2	node1_string_id	node2_string_id	neighborhood_on_chromosome	gene_fusion	phylogenetic_cooccurrence	homology	coexpression	experimentally_determined_interaction	database_annotated	automated_textmining	combined_score
	ABO6	NOC4	3702.Q9FF84	3702.F4IMH3	0	0	0	0	0.289	0.414	0.402	0	0.729
	ABO6	AP2M	3702.Q9FF84	3702.O23140	0	0	0	0	0	0.619	0.404	0	0.763
	ABO6	AP17	3702.Q9FF84	3702.Q84WL9	0	0	0	0	0	0.593	0.489	0	0.783
	ABO6	F18K10.11	3702.Q9FF84	3702.Q9LPP3	0	0	0	0	0.333	0.410	0.402	0	0.744
	ABO6	CAS	3702.Q9FF84	3702.Q9FN48	0	0	0	0	0	0.619	0.404	0	0.763
	ABO6	F3I3.20	3702.Q9FF84	3702.Q9SV28	0	0	0	0	0	0.363	0.577	0	0.719
	AP17	AP2M	3702.Q84WL9	3702.O23140	0	0	0.243	0	0.348	0.975	0.975	0	0.999
	AP17	CAS	3702.Q84WL9	3702.Q9FN48	0	0	0	0	0.274	0.925	0.765	0	0.986
	F18K10.11	NOC4	3702.Q9LPP3	3702.F4IMH3	0	0	0	0	0.859	0.989	0.969	0	0.999
	K15E6.10	SKI3	3702.A2RVT9	3702.F4I3Z5	0	0	0	0	0	0	0.760	0	0.760
	K15E6.10	SKI2	3702.A2RVT9	3702.F4JAA5	0	0	0	0	0.094	0.603	0.634	0	0.856
	K15E6.10	Q500X1_ARATH	3702.A2RVT9	3702.Q500X1	0	0	0	0	0.277	0.937	0.826	0	0.991
	K15E6.10	RRP45A	3702.A2RVT9	3702.Q9LDM2	0	0	0	0	0.214	0.938	0.826	0	0.990
	K15E6.10	RRP45B	3702.A2RVT9	3702.Q9M209	0	0	0	0	0.221	0.938	0.826	0	0.991
	K15E6.10	T11H3.90	3702.A2RVT9	3702.Q93VA9	0	0	0	0	0.294	0.926	0.882	0	0.993
	K15E6.10	T2K10.14	3702.A2RVT9	3702.Q9ZUI4	0	0	0	0	0.376	0.955	0.887	0	0.996
	K15E6.10	MLP3.20	3702.A2RVT9	3702.Q9FPI0	0	0	0	0	0.684	0.939	0.887	0	0.997
	K15E6.10	RRP4	3702.A2RVT9	3702.Q9ZVT7	0	0	0	0	0.277	0.998	0.887	0	0.999
	MLP3.20	SKI3	3702.Q9FPI0	3702.F4I3Z5	0	0	0	0	0	0.060	0.928	0	0.929
	MLP3.20	SKI2	3702.Q9FPI0	3702.F4JAA5	0	0	0	0	0.116	0.724	0.760	0	0.936
	MLP3.20	Q500X1_ARATH	3702.Q9FPI0	3702.Q500X1	0.144	0	0	0	0.166	0.938	0.887	0	0.994
	MLP3.20	T11H3.90	3702.Q9FPI0	3702.Q93VA9	0	0	0	0	0.198	0.960	0.960	0	0.998
	MLP3.20	T28N17.6	3702.Q9FPI0	3702.Q94K76	0	0	0	0	0.641	0.926	0.765	0	0.993
	MLP3.20	RRP45B	3702.Q9FPI0	3702.Q9M209	0	0	0.128	0.731	0.382	0.938	0.887	0	0.995
	MLP3.20	RRP45A	3702.Q9FPI0	3702.Q9LDM2	0	0	0.123	0.739	0.379	0.938	0.887	0	0.995
	MLP3.20	RRP4	3702.Q9FPI0	3702.Q9ZVT7	0	0	0	0	0.615	0.999	0.969	0	0.999
	MLP3.20	T2K10.14	3702.Q9FPI0	3702.Q9ZUI4	0	0	0.134	0.690	0.305	0.991	0.969	0	0.999
	Q500X1_ARATH	SKI3	3702.Q500X1	3702.F4I3Z5	0	0	0	0	0	0	0.755	0	0.755
	Q500X1_ARATH	SKI2	3702.Q500X1	3702.F4JAA5	0	0	0	0	0.067	0.614	0.629	0	0.854
	Q500X1_ARATH	T28N17.6	3702.Q500X1	3702.Q94K76	0	0	0	0	0.272	0.884	0.639	0	0.966
	Q500X1_ARATH	RRP45A	3702.Q500X1	3702.Q9LDM2	0	0	0	0	0.235	0.930	0.826	0	0.989
	Q500X1_ARATH	RRP45B	3702.Q500X1	3702.Q9M209	0	0	0	0	0.235	0.930	0.826	0	0.989
	Q500X1_ARATH	T11H3.90	3702.Q500X1	3702.Q93VA9	0	0	0	0	0.275	0.901	0.877	0	0.990
	Q500X1_ARATH	RRP4	3702.Q500X1	3702.Q9ZVT7	0	0	0	0	0.335	0.938	0.887	0	0.994
	Q500X1_ARATH	T2K10.14	3702.Q500X1	3702.Q9ZUI4	0	0	0	0	0.251	0.961	0.887	0	0.996
	RRP4	SKI3	3702.Q9ZVT7	3702.F4I3Z5	0	0	0	0	0	0.072	0.926	0	0.928
	RRP4	SKI2	3702.Q9ZVT7	3702.F4JAA5	0	0	0	0	0.067	0.773	0.759	0	0.944
	RRP4	T11H3.90	3702.Q9ZVT7	3702.Q93VA9	0	0	0	0	0.156	0.991	0.958	0	0.999
	RRP4	T28N17.6	3702.Q9ZVT7	3702.Q94K76	0	0	0	0	0.173	0.707	0.765	0	0.938
	RRP4	RRP45A	3702.Q9ZVT7	3702.Q9LDM2	0	0	0	0	0.296	0.950	0.887	0	0.995
	RRP4	RRP45B	3702.Q9ZVT7	3702.Q9M209	0	0	0	0	0.293	0.999	0.887	0	0.999
	RRP4	T2K10.14	3702.Q9ZVT7	3702.Q9ZUI4	0	0	0	0	0.127	0.999	0.969	0	0.999
	RRP45A	SKI3	3702.Q9LDM2	3702.F4I3Z5	0	0	0	0	0.048	0.410	0.760	0	0.853
	RRP45A	SKI2	3702.Q9LDM2	3702.F4JAA5	0	0	0	0	0	0.624	0.634	0	0.856
	RRP45A	T11H3.90	3702.Q9LDM2	3702.Q93VA9	0	0	0	0	0.293	0.926	0.882	0	0.993
	RRP45A	T28N17.6	3702.Q9LDM2	3702.Q94K76	0	0	0	0	0.204	0.884	0.639	0	0.963
	RRP45A	RRP45B	3702.Q9LDM2	3702.Q9M209	0	0	0.048	0.985	0.110	0	0.900	0	0.907
	RRP45A	T2K10.14	3702.Q9LDM2	3702.Q9ZUI4	0	0	0.138	0.724	0.284	0.960	0.887	0	0.996
	RRP45B	SKI3	3702.Q9M209	3702.F4I3Z5	0	0	0	0	0	0.410	0.760	0	0.852
	RRP45B	SKI2	3702.Q9M209	3702.F4JAA5	0	0	0	0	0	0.624	0.634	0	0.856
	RRP45B	T11H3.90	3702.Q9M209	3702.Q93VA9	0	0	0	0	0.292	0.926	0.882	0	0.993
	RRP45B	T28N17.6	3702.Q9M209	3702.Q94K76	0	0	0	0	0.204	0.884	0.639	0	0.963
	RRP45B	T2K10.14	3702.Q9M209	3702.Q9ZUI4	0	0	0.137	0.725	0.290	0.960	0.887	0	0.996
	SKI2	SKI3	3702.F4JAA5	3702.F4I3Z5	0	0	0	0	0.300	0.926	0.975	0	0.998
	SKI2	T28N17.6	3702.F4JAA5	3702.Q94K76	0	0	0	0	0.094	0.603	0.634	0	0.856
	SKI2	T11H3.90	3702.F4JAA5	3702.Q93VA9	0	0	0	0	0.057	0.684	0.598	0	0.869
	SKI2	T2K10.14	3702.F4JAA5	3702.Q9ZUI4	0	0	0	0	0.058	0.710	0.755	0	0.927
	SKI3	T28N17.6	3702.F4I3Z5	3702.Q94K76	0	0	0	0	0	0	0.760	0	0.760
	SKI3	T2K10.14	3702.F4I3Z5	3702.Q9ZUI4	0	0	0	0	0	0.049	0.919	0	0.919
	T11H3.90	T28N17.6	3702.Q93VA9	3702.Q94K76	0	0	0	0	0.273	0.926	0.754	0	0.985
	T11H3.90	T2K10.14	3702.Q93VA9	3702.Q9ZUI4	0	0	0	0	0.261	0.991	0.952	0	0.999
	T28N17.6	T2K10.14	3702.Q94K76	3702.Q9ZUI4	0	0	0	0	0.274	0.926	0.765	0	0.986
	BOP1	RH7	3702.F4IH25	3702.Q39189	0	0	0	0	0.527	0.363	0.167	0	0.727
	BOP1	PES	3702.F4IH25	3702.Q9LYK7	0	0	0	0	0.947	0.992	0.969	0	0.999
	BOP1	EBP2	3702.F4IH25	3702.Q9LUJ5	0	0	0	0	0.836	0.984	0.925	0	0.999
	EBP2	RH7	3702.Q9LUJ5	3702.Q39189	0	0	0	0	0.374	0.362	0.433	0	0.753
	EBP2	PES	3702.Q9LUJ5	3702.Q9LYK7	0	0	0	0	0.880	0.987	0.957	0	0.999
	MSJ1.11	RH7	3702.Q9FMF9	3702.Q39189	0	0	0	0	0.175	0.377	0.498	0	0.719
	PES	RH7	3702.Q9LYK7	3702.Q39189	0	0	0	0	0.616	0.363	0.433	0	0.849
	EBP2	RH50	3702.Q9LUJ5	3702.Q8GUG7	0	0	0	0	0.272	0.362	0.433	0	0.713
	EBP2	PES	3702.Q9LUJ5	3702.Q9LYK7	0	0	0	0	0.880	0.987	0.957	0	0.999
	MSJ1.11	RH50	3702.Q9FMF9	3702.Q8GUG7	0	0	0	0	0.146	0.377	0.498	0	0.709
	PES	RH50	3702.Q9LYK7	3702.Q8GUG7	0	0	0	0	0.494	0.363	0.433	0	0.801
	APUM24	F28N24.28	3702.Q9LRZ3	3702.A0A1P8AW47	0	0	0	0	0.686	0.413	0	0	0.807
	APUM24	EDA25	3702.Q9LRZ3	3702.F4IDC2	0	0	0	0	0.932	0.355	0	0	0.954
	APUM24	BOP1	3702.Q9LRZ3	3702.F4IH25	0	0	0	0	0.832	0.409	0	0	0.896
	APUM24	RH13	3702.Q9LRZ3	3702.Q93Y39	0	0	0	0	0.820	0.884	0	0	0.978
	APUM24	WDR12	3702.Q9LRZ3	3702.Q9LF27	0	0	0	0	0.827	0.412	0	0	0.894
	APUM24	PES	3702.Q9LRZ3	3702.Q9LYK7	0	0	0	0	0.945	0.216	0	0	0.955
	APUM24	RH16	3702.Q9LRZ3	3702.Q9SW44	0	0	0	0	0.895	0.598	0	0	0.956
	APUM24	T32M21_200	3702.Q9LRZ3	3702.Q9LZ65	0	0	0	0	0.927	0.824	0	0	0.986
	APUM24	F3K23.20	3702.Q9LRZ3	3702.Q9SJT4	0	0	0	0	0.905	0.904	0	0	0.990
	APUM24	EBP2	3702.Q9LRZ3	3702.Q9LUJ5	0	0	0	0	0.941	0.840	0	0	0.990
	BOP1	F28N24.28	3702.F4IH25	3702.A0A1P8AW47	0	0	0	0	0.927	0.989	0.540	0	0.999
	BOP1	EDA25	3702.F4IH25	3702.F4IDC2	0	0	0	0	0.929	0.582	0	0	0.969
	BOP1	RH16	3702.F4IH25	3702.Q9SW44	0	0	0	0	0.928	0.363	0.093	0	0.955
	BOP1	F3K23.20	3702.F4IH25	3702.Q9SJT4	0	0	0	0	0.827	0.700	0	0	0.946
	BOP1	RH13	3702.F4IH25	3702.Q93Y39	0	0	0	0	0.880	0.747	0.093	0	0.970
	BOP1	T32M21_200	3702.F4IH25	3702.Q9LZ65	0	0	0	0	0.745	0.984	0	0	0.995
	BOP1	PES	3702.F4IH25	3702.Q9LYK7	0	0	0	0	0.947	0.992	0.969	0	0.999
	BOP1	WDR12	3702.F4IH25	3702.Q9LF27	0	0	0	0	0.943	0.995	0.957	0	0.999
	BOP1	EBP2	3702.F4IH25	3702.Q9LUJ5	0	0	0	0	0.836	0.984	0.925	0	0.999
	EBP2	F28N24.28	3702.Q9LUJ5	3702.A0A1P8AW47	0	0	0	0	0.852	0.974	0.540	0	0.998
	EBP2	EDA25	3702.Q9LUJ5	3702.F4IDC2	0	0	0	0	0.929	0.526	0	0	0.965
	EBP2	RH13	3702.Q9LUJ5	3702.Q93Y39	0	0	0	0	0.838	0.692	0.239	0	0.958
	EBP2	WDR12	3702.Q9LUJ5	3702.Q9LF27	0	0	0	0	0.785	0.973	0.897	0	0.999
	EBP2	RH16	3702.Q9LUJ5	3702.Q9SW44	0	0	0	0	0.839	0.703	0.239	0	0.960
	EBP2	F3K23.20	3702.Q9LUJ5	3702.Q9SJT4	0	0	0	0	0.935	0.643	0	0	0.975
	EBP2	PES	3702.Q9LUJ5	3702.Q9LYK7	0	0	0	0	0.880	0.987	0.957	0	0.999
	EBP2	T32M21_200	3702.Q9LUJ5	3702.Q9LZ65	0	0	0	0	0.939	0.985	0	0	0.999
	EDA25	F28N24.28	3702.F4IDC2	3702.A0A1P8AW47	0	0	0	0	0.868	0.225	0	0	0.893
	EDA25	WDR12	3702.F4IDC2	3702.Q9LF27	0	0	0	0	0.626	0.720	0	0	0.890
	EDA25	RH13	3702.F4IDC2	3702.Q93Y39	0	0	0	0	0.888	0.720	0	0	0.967
	EDA25	T32M21_200	3702.F4IDC2	3702.Q9LZ65	0	0	0	0	0.879	0.863	0	0	0.982
	EDA25	PES	3702.F4IDC2	3702.Q9LYK7	0	0	0	0	0.926	0.889	0	0	0.991
	EDA25	RH16	3702.F4IDC2	3702.Q9SW44	0	0	0	0	0.930	0.884	0	0	0.991
	EDA25	F3K23.20	3702.F4IDC2	3702.Q9SJT4	0	0	0	0	0.943	0.884	0	0	0.993
	F28N24.28	F3K23.20	3702.A0A1P8AW47	3702.Q9SJT4	0	0	0	0	0.736	0.209	0	0	0.782
	F28N24.28	RH13	3702.A0A1P8AW47	3702.Q93Y39	0	0	0	0	0.856	0.819	0	0	0.972
	F28N24.28	T32M21_200	3702.A0A1P8AW47	3702.Q9LZ65	0	0	0	0	0.653	0.986	0	0	0.994
	F28N24.28	WDR12	3702.A0A1P8AW47	3702.Q9LF27	0	0	0	0	0.891	0.973	0.360	0	0.997
	F28N24.28	RH16	3702.A0A1P8AW47	3702.Q9SW44	0	0	0	0	0.999	0.336	0	0	0.999
	F28N24.28	PES	3702.A0A1P8AW47	3702.Q9LYK7	0	0	0	0	0.886	0.986	0.360	0	0.998
	F3K23.20	RH13	3702.Q9SJT4	3702.Q93Y39	0	0	0	0	0.836	0.887	0.048	0	0.980
	F3K23.20	WDR12	3702.Q9SJT4	3702.Q9LF27	0	0	0	0	0.828	0.702	0	0	0.946
	F3K23.20	PES	3702.Q9SJT4	3702.Q9LYK7	0	0	0	0	0.929	0.884	0	0	0.991
	F3K23.20	T32M21_200	3702.Q9SJT4	3702.Q9LZ65	0	0	0	0	0.925	0.935	0	0	0.994
	F3K23.20	RH16	3702.Q9SJT4	3702.Q9SW44	0	0	0	0	0.869	0.806	0.048	0	0.973
	PES	RH13	3702.Q9LYK7	3702.Q93Y39	0	0	0	0	0.874	0.678	0.239	0	0.966
	PES	WDR12	3702.Q9LYK7	3702.Q9LF27	0	0	0	0	0.948	0.992	0.957	0	0.999
	PES	RH16	3702.Q9LYK7	3702.Q9SW44	0	0	0	0	0.931	0.363	0.239	0	0.963
	PES	T32M21_200	3702.Q9LYK7	3702.Q9LZ65	0	0	0	0	0.938	0.986	0	0	0.999
	RH13	T32M21_200	3702.Q93Y39	3702.Q9LZ65	0	0	0	0	0.595	0.884	0	0	0.951
	RH13	RH16	3702.Q93Y39	3702.Q9SW44	0	0	0.210	0.622	0.922	0.614	0	0	0.974
	RH13	WDR12	3702.Q93Y39	3702.Q9LF27	0	0	0	0	0.864	0.850	0.095	0	0.980
	RH16	WDR12	3702.Q9SW44	3702.Q9LF27	0	0	0	0	0.924	0.363	0.095	0	0.952
	RH16	T32M21_200	3702.Q9SW44	3702.Q9LZ65	0	0	0	0	0.838	0.388	0	0	0.896
	T32M21_200	WDR12	3702.Q9LZ65	3702.Q9LF27	0	0	0	0	0.913	0.985	0	0	0.998
	APUM24	F4N2.4	3702.Q9LRZ3	3702.A0A178W3G2	0	0	0	0	0.954	0	0	0	0.954
	APUM24	BOP1	3702.Q9LRZ3	3702.F4IH25	0	0	0	0	0.832	0.409	0	0	0.896
	APUM24	RRP5	3702.Q9LRZ3	3702.F4J8K6	0	0	0	0	0.949	0.233	0	0	0.959
	APUM24	RBL	3702.Q9LRZ3	3702.Q0WVH0	0	0	0	0	0.895	0.470	0	0	0.942
	APUM24	RH17	3702.Q9LRZ3	3702.Q7XJN0	0	0	0	0	0.907	0.194	0	0	0.922
	APUM24	RH32	3702.Q9LRZ3	3702.Q9FFT9	0	0	0	0	0.941	0.194	0	0	0.951
	APUM24	MUA22.5	3702.Q9LRZ3	3702.Q9FMU5	0	0	0	0	0.882	0	0	0	0.882
	APUM24	T30D6.27	3702.Q9LRZ3	3702.Q9ZPV5	0	0	0	0	0.897	0.470	0	0	0.943
	APUM24	PES	3702.Q9LRZ3	3702.Q9LYK7	0	0	0	0	0.945	0.216	0	0	0.955
	APUM24	RH16	3702.Q9LRZ3	3702.Q9SW44	0	0	0	0	0.895	0.598	0	0	0.956
	BOP1	F4N2.4	3702.F4IH25	3702.A0A178W3G2	0	0	0	0	0.900	0	0.603	0	0.958
	BOP1	RH32	3702.F4IH25	3702.Q9FFT9	0	0	0	0	0.930	0.363	0.093	0	0.956
	BOP1	RH17	3702.F4IH25	3702.Q7XJN0	0	0	0	0	0.926	0.363	0.093	0	0.953
	BOP1	RH16	3702.F4IH25	3702.Q9SW44	0	0	0	0	0.928	0.363	0.093	0	0.955
	BOP1	RRP5	3702.F4IH25	3702.F4J8K6	0	0	0	0	0.946	0.054	0.173	0	0.954
	BOP1	MUA22.5	3702.F4IH25	3702.Q9FMU5	0	0	0	0	0.943	0	0.603	0	0.976
	BOP1	RBL	3702.F4IH25	3702.Q0WVH0	0	0	0	0	0.906	0.905	0.540	0	0.995
	BOP1	T30D6.27	3702.F4IH25	3702.Q9ZPV5	0	0	0	0	0.912	0.905	0.540	0	0.995
	BOP1	PES	3702.F4IH25	3702.Q9LYK7	0	0	0	0	0.947	0.992	0.969	0	0.999
	F4N2.4	RH17	3702.A0A178W3G2	3702.Q7XJN0	0	0	0	0	0.880	0.107	0.329	0	0.922
	F4N2.4	RH16	3702.A0A178W3G2	3702.Q9SW44	0	0	0	0	0.886	0.107	0.329	0	0.926
	F4N2.4	RBL	3702.A0A178W3G2	3702.Q0WVH0	0	0	0	0	0.899	0	0.540	0	0.951
	F4N2.4	T30D6.27	3702.A0A178W3G2	3702.Q9ZPV5	0	0	0	0	0.921	0	0.540	0	0.962
	F4N2.4	RH32	3702.A0A178W3G2	3702.Q9FFT9	0	0	0	0	0.944	0.107	0.329	0	0.963
	F4N2.4	PES	3702.A0A178W3G2	3702.Q9LYK7	0	0	0	0	0.943	0	0.603	0	0.976
	F4N2.4	RRP5	3702.A0A178W3G2	3702.F4J8K6	0	0	0	0	0.900	0.991	0.969	0	0.999
	F4N2.4	MUA22.5	3702.A0A178W3G2	3702.Q9FMU5	0	0	0	0	0.812	0.991	0.890	0	0.999
	MUA22.5	RRP5	3702.Q9FMU5	3702.F4J8K6	0	0	0	0	0.764	0.950	0.875	0	0.998
	MUA22.5	RBL	3702.Q9FMU5	3702.Q0WVH0	0	0	0	0	0.864	0	0.540	0	0.935
	MUA22.5	RH17	3702.Q9FMU5	3702.Q7XJN0	0	0	0	0	0.900	0.225	0.201	0	0.933
	MUA22.5	RH32	3702.Q9FMU5	3702.Q9FFT9	0	0	0	0	0.539	0.985	0.201	0	0.993
	MUA22.5	RH16	3702.Q9FMU5	3702.Q9SW44	0	0	0	0	0.556	0.225	0.201	0	0.701
	MUA22.5	PES	3702.Q9FMU5	3702.Q9LYK7	0	0	0	0	0.645	0	0.603	0	0.853
	MUA22.5	T30D6.27	3702.Q9FMU5	3702.Q9ZPV5	0	0	0	0	0.866	0	0.540	0	0.935
	PES	RRP5	3702.Q9LYK7	3702.F4J8K6	0	0	0	0	0.914	0.551	0.173	0	0.965
	PES	RBL	3702.Q9LYK7	3702.Q0WVH0	0	0	0	0	0.901	0.909	0.540	0	0.995
	PES	RH17	3702.Q9LYK7	3702.Q7XJN0	0	0	0	0	0.871	0.363	0.239	0	0.932
	PES	RH32	3702.Q9LYK7	3702.Q9FFT9	0	0	0	0	0.863	0.363	0.239	0	0.928
	PES	RH16	3702.Q9LYK7	3702.Q9SW44	0	0	0	0	0.931	0.363	0.239	0	0.963
	PES	T30D6.27	3702.Q9LYK7	3702.Q9ZPV5	0	0	0	0	0.905	0.909	0.540	0	0.995
	RBL	RRP5	3702.Q0WVH0	3702.F4J8K6	0	0	0	0	0.899	0.842	0	0	0.983
	RBL	RH32	3702.Q0WVH0	3702.Q9FFT9	0	0	0	0	0.865	0.278	0	0	0.898
	RBL	RH16	3702.Q0WVH0	3702.Q9SW44	0	0	0	0	0.881	0.278	0	0	0.911
	RBL	RH17	3702.Q0WVH0	3702.Q7XJN0	0	0	0	0	0.661	0.791	0	0	0.926
	RH16	RRP5	3702.Q9SW44	3702.F4J8K6	0	0	0	0	0.739	0.526	0.211	0	0.894
	RH16	RH17	3702.Q9SW44	3702.Q7XJN0	0	0	0.213	0.631	0.934	0	0	0	0.945
	RH16	RH32	3702.Q9SW44	3702.Q9FFT9	0	0	0.207	0.614	0.882	0.057	0	0	0.904
	RH16	T30D6.27	3702.Q9SW44	3702.Q9ZPV5	0	0	0	0	0.873	0.278	0	0	0.904
	RH17	RRP5	3702.Q7XJN0	3702.F4J8K6	0	0	0	0	0.694	0.855	0.211	0	0.962
	RH17	T30D6.27	3702.Q7XJN0	3702.Q9ZPV5	0	0	0	0	0.664	0.791	0	0	0.926
	RH17	RH32	3702.Q7XJN0	3702.Q9FFT9	0	0	0.178	0.704	0.942	0	0	0	0.950
	RH32	RRP5	3702.Q9FFT9	3702.F4J8K6	0	0	0	0	0.887	0.107	0.211	0	0.913
	RH32	T30D6.27	3702.Q9FFT9	3702.Q9ZPV5	0	0	0	0	0.893	0.278	0	0	0.919
	RRP5	T30D6.27	3702.F4J8K6	3702.Q9ZPV5	0	0	0	0	0.912	0.842	0	0	0.985
	CDC73	VIP6	3702.Q9LJ87	3702.B5X0I6	0	0	0	0	0.140	0.991	0.993	0	0.999
	CDC73	SECA2	3702.Q9LJ87	3702.D8WUA4	0	0	0	0	0	0.409	0.592	0	0.748
	CDC73	VIP2	3702.Q9LJ87	3702.F4HQA1	0	0	0	0	0.110	0.991	0.993	0	0.999
	CDC73	SECA1	3702.Q9LJ87	3702.Q9SYI0	0	0	0	0	0	0.409	0.592	0	0.748
	SECA1	VIP6	3702.Q9SYI0	3702.B5X0I6	0	0	0	0	0	0.413	0.592	0	0.750
	SECA1	SECA2	3702.Q9SYI0	3702.D8WUA4	0	0	0.095	0.889	0.048	0	0.900	0	0.906
	SECA1	VIP2	3702.Q9SYI0	3702.F4HQA1	0	0	0	0	0.045	0.432	0.592	0	0.759
	SECA2	VIP6	3702.D8WUA4	3702.B5X0I6	0	0	0	0	0	0.413	0.592	0	0.750
	SECA2	VIP2	3702.D8WUA4	3702.F4HQA1	0	0	0	0	0	0.432	0.592	0	0.758
	VIP2	VIP6	3702.F4HQA1	3702.B5X0I6	0	0	0	0	0.180	0.991	0.993	0	0.999
	DBR4	DCL4	3702.Q8H1D4	3702.P84634	0	0	0	0	0	0.817	0	0	0.817
	DCL4	F4J9E4_ARATH	3702.P84634	3702.F4J9E4	0	0	0	0	0.081	0.786	0	0	0.794
	DCL4	F4JEK7_ARATH	3702.P84634	3702.F4JEK7	0	0	0	0	0.049	0.782	0	0	0.783
	DCL4	F8M21.110	3702.P84634	3702.Q94AC6	0.097	0	0	0	0.259	0.634	0	0	0.733
	DCL4	F24B9.7	3702.P84634	3702.Q94JQ7	0	0	0	0	0.064	0.784	0	0	0.789
	DCL4	T5J17.50	3702.P84634	3702.Q9SMR5	0	0	0	0	0.164	0.787	0	0	0.814
	DCL4	F6I1.13	3702.P84634	3702.Q8W4K2	0	0	0	0	0.166	0.782	0	0	0.810
	DCL4	F17K4.40	3702.P84634	3702.Q9SQT5	0	0	0	0	0.061	0.782	0	0	0.786
	DCL4	DECOY	3702.P84634	3702.Q8L7U3	0	0	0	0	0.162	0.782	0	0	0.809
	DCL4	Q9LSA1_ARATH	3702.P84634	3702.Q9LSA1	0.114	0	0	0	0	0.782	0	0	0.798
	DECOY	F4J9E4_ARATH	3702.Q8L7U3	3702.F4J9E4	0	0	0	0	0.445	0.997	0	0	0.998
	DECOY	F4JEK7_ARATH	3702.Q8L7U3	3702.F4JEK7	0	0	0	0	0.316	0.991	0	0	0.993
	DECOY	F8M21.110	3702.Q8L7U3	3702.Q94AC6	0	0	0	0	0.687	0.926	0	0	0.975
	DECOY	Q9LSA1_ARATH	3702.Q8L7U3	3702.Q9LSA1	0	0	0	0	0.280	0.997	0	0	0.997
	DECOY	F17K4.40	3702.Q8L7U3	3702.Q9SQT5	0	0	0	0	0.338	0.997	0	0	0.998
	DECOY	F6I1.13	3702.Q8L7U3	3702.Q8W4K2	0	0	0	0	0.427	0.997	0	0	0.998
	DECOY	T5J17.50	3702.Q8L7U3	3702.Q9SMR5	0	0	0	0	0.531	0.997	0	0	0.998
	DECOY	F24B9.7	3702.Q8L7U3	3702.Q94JQ7	0	0	0	0	0.591	0.997	0	0	0.998
	F17K4.40	F4J9E4_ARATH	3702.Q9SQT5	3702.F4J9E4	0	0	0	0	0.247	0.997	0	0	0.997
	F17K4.40	F4JEK7_ARATH	3702.Q9SQT5	3702.F4JEK7	0	0	0	0	0.331	0.991	0	0	0.993
	F17K4.40	F6I1.13	3702.Q9SQT5	3702.Q8W4K2	0	0	0	0	0.078	0.997	0	0	0.997
	F17K4.40	F8M21.110	3702.Q9SQT5	3702.Q94AC6	0.082	0	0	0	0.906	0.926	0	0	0.993
	F17K4.40	F24B9.7	3702.Q9SQT5	3702.Q94JQ7	0	0	0	0	0.244	0.997	0	0	0.997
	F17K4.40	Q9LSA1_ARATH	3702.Q9SQT5	3702.Q9LSA1	0.140	0	0	0	0.931	0.997	0	0	0.999
	F17K4.40	T5J17.50	3702.Q9SQT5	3702.Q9SMR5	0	0	0	0	0.090	0.997	0	0	0.997
	F24B9.7	F4J9E4_ARATH	3702.Q94JQ7	3702.F4J9E4	0	0	0	0	0.212	0.997	0	0	0.997
	F24B9.7	F4JEK7_ARATH	3702.Q94JQ7	3702.F4JEK7	0	0	0	0	0.086	0.991	0	0	0.991
	F24B9.7	F6I1.13	3702.Q94JQ7	3702.Q8W4K2	0	0	0	0	0.119	0.997	0	0	0.997
	F24B9.7	F8M21.110	3702.Q94JQ7	3702.Q94AC6	0	0	0	0	0.291	0.926	0	0	0.945
	F24B9.7	Q9LSA1_ARATH	3702.Q94JQ7	3702.Q9LSA1	0	0	0	0	0.329	0.997	0	0	0.998
	F24B9.7	T5J17.50	3702.Q94JQ7	3702.Q9SMR5	0	0	0	0	0.738	0.997	0	0	0.999
	F4J9E4_ARATH	F8M21.110	3702.F4J9E4	3702.Q94AC6	0	0	0	0	0.323	0.926	0	0	0.947
	F4J9E4_ARATH	F4JEK7_ARATH	3702.F4J9E4	3702.F4JEK7	0	0	0	0	0.390	0.991	0	0	0.994
	F4J9E4_ARATH	T5J17.50	3702.F4J9E4	3702.Q9SMR5	0	0	0	0	0.257	0.997	0	0	0.997
	F4J9E4_ARATH	Q9LSA1_ARATH	3702.F4J9E4	3702.Q9LSA1	0	0	0	0	0.238	0.997	0	0	0.997
	F4J9E4_ARATH	F6I1.13	3702.F4J9E4	3702.Q8W4K2	0	0	0	0	0.128	0.997	0	0	0.997
	F4JEK7_ARATH	F8M21.110	3702.F4JEK7	3702.Q94AC6	0	0	0	0	0.296	0.926	0	0	0.945
	F4JEK7_ARATH	F6I1.13	3702.F4JEK7	3702.Q8W4K2	0	0	0	0	0.069	0.987	0	0	0.987
	F4JEK7_ARATH	Q9LSA1_ARATH	3702.F4JEK7	3702.Q9LSA1	0	0	0	0	0.299	0.987	0	0	0.990
	F4JEK7_ARATH	T5J17.50	3702.F4JEK7	3702.Q9SMR5	0	0	0	0	0.232	0.991	0	0	0.992
	F6I1.13	F8M21.110	3702.Q8W4K2	3702.Q94AC6	0	0	0	0	0.351	0.926	0	0	0.949
	F6I1.13	T5J17.50	3702.Q8W4K2	3702.Q9SMR5	0	0	0	0	0.502	0.997	0	0	0.998
	F6I1.13	Q9LSA1_ARATH	3702.Q8W4K2	3702.Q9LSA1	0	0	0	0	0.132	0.997	0.936	0	0.999
	F8M21.110	T5J17.50	3702.Q94AC6	3702.Q9SMR5	0	0	0	0	0.502	0.926	0	0	0.961
	F8M21.110	Q9LSA1_ARATH	3702.Q94AC6	3702.Q9LSA1	0.080	0	0	0	0.912	0.926	0	0	0.993
	Q9LSA1_ARATH	T5J17.50	3702.Q9LSA1	3702.Q9SMR5	0	0	0	0	0.210	0.997	0	0	0.997
	RH47	T3F17.6	3702.Q8W4E1	3702.F4II66	0	0	0	0	0.474	0.501	0	0	0.726
	RH47	TIF3I1	3702.Q8W4E1	3702.Q38884	0	0	0	0	0.474	0.501	0	0	0.726
	T3F17.6	TIF3I1	3702.F4II66	3702.Q38884	0	0	0.048	0.984	0	0	0.720	0	0.722
	ATR	JHS1	3702.Q9FKS4	3702.A0A1P8ASY1	0	0	0	0	0.071	0.248	0.732	0	0.796
	ATR	T8K22.15	3702.Q9FKS4	3702.F4IR78	0	0	0	0	0.049	0.612	0.596	0	0.837
	ATR	F28I16.100	3702.Q9FKS4	3702.Q8L502	0	0	0	0	0	0.058	0.732	0	0.736
	ATR	RECQL4A	3702.Q9FKS4	3702.Q8L840	0	0	0	0	0.153	0.764	0.440	0	0.878
	ATR	RECQL4B	3702.Q9FKS4	3702.Q9FT70	0	0	0	0	0.121	0.764	0.440	0	0.873
	ATR	RECQL3	3702.Q9FKS4	3702.Q9FT72	0	0	0	0	0.121	0.764	0.440	0	0.873
	F28I16.100	JHS1	3702.Q8L502	3702.A0A1P8ASY1	0	0	0	0	0.069	0	0.732	0	0.739
	F28I16.100	F8F16.30	3702.Q8L502	3702.F4JRX3	0	0	0	0	0	0.902	0.755	0	0.974
	F28I16.100	XRCC3	3702.Q8L502	3702.Q9FKM5	0	0	0	0	0	0.263	0.732	0	0.794
	F28I16.100	RECQL3	3702.Q8L502	3702.Q9FT72	0	0	0	0	0	0.780	0.594	0	0.906
	F28I16.100	RECQL4B	3702.Q8L502	3702.Q9FT70	0	0	0	0	0	0.780	0.594	0	0.906
	F28I16.100	RECQL4A	3702.Q8L502	3702.Q8L840	0	0	0	0	0	0.780	0.594	0	0.906
	F28I16.100	TOP3A	3702.Q8L502	3702.Q9LVP1	0	0	0	0	0	0.902	0.755	0	0.974
	F8F16.30	RECQL4B	3702.F4JRX3	3702.Q9FT70	0.064	0	0	0	0.076	0.667	0.480	0	0.830
	F8F16.30	RECQL3	3702.F4JRX3	3702.Q9FT72	0.064	0	0	0	0.102	0.667	0.480	0	0.835
	F8F16.30	RECQL4A	3702.F4JRX3	3702.Q8L840	0.064	0	0	0	0.149	0.667	0.480	0	0.843
	JHS1	RECQL4B	3702.A0A1P8ASY1	3702.Q9FT70	0	0	0	0	0.282	0.525	0.596	0	0.850
	JHS1	RECQL3	3702.A0A1P8ASY1	3702.Q9FT72	0	0	0	0	0.283	0.525	0.596	0	0.850
	JHS1	RECQL4A	3702.A0A1P8ASY1	3702.Q8L840	0	0	0	0	0.308	0.525	0.596	0	0.855
	JHS1	XRCC3	3702.A0A1P8ASY1	3702.Q9FKM5	0	0	0.292	0	0.069	0.057	0.732	0	0.811
	JHS1	T8K22.15	3702.A0A1P8ASY1	3702.F4IR78	0	0	0	0	0.389	0.620	0.596	0	0.898
	MLH1	T8K22.15	3702.Q9ZRV4	3702.F4IR78	0	0	0	0	0.118	0.884	0.686	0	0.965
	MLH1	RECQL4A	3702.Q9ZRV4	3702.Q8L840	0.065	0	0	0	0.103	0.786	0.108	0	0.818
	MLH1	RECQL4B	3702.Q9ZRV4	3702.Q9FT70	0.065	0	0	0	0.103	0.786	0.108	0	0.818
	MLH1	RECQL3	3702.Q9ZRV4	3702.Q9FT72	0.065	0	0	0	0.137	0.786	0.108	0	0.825
	RECQL3	T8K22.15	3702.Q9FT72	3702.F4IR78	0.063	0	0	0	0.274	0.581	0.414	0	0.810
	RECQL3	RECQL4A	3702.Q9FT72	3702.Q8L840	0	0	0.148	0.784	0	0	0.900	0	0.911
	RECQL3	XRCC3	3702.Q9FT72	3702.Q9FKM5	0	0	0	0	0.061	0.678	0.440	0	0.815
	RECQL3	RECQL4B	3702.Q9FT72	3702.Q9FT70	0	0	0.153	0.774	0.045	0	0.900	0	0.912
	RECQL3	TOP3A	3702.Q9FT72	3702.Q9LVP1	0.064	0	0	0	0.076	0.667	0.480	0	0.830
	RECQL4A	T8K22.15	3702.Q8L840	3702.F4IR78	0.063	0	0	0	0.274	0.581	0.414	0	0.810
	RECQL4A	RECQL4B	3702.Q8L840	3702.Q9FT70	0	0	0.055	0.971	0.046	0	0.900	0	0.901
	RECQL4A	XRCC3	3702.Q8L840	3702.Q9FKM5	0	0	0	0	0.074	0.678	0.440	0	0.818
	RECQL4A	TOP3A	3702.Q8L840	3702.Q9LVP1	0.064	0	0	0	0.113	0.667	0.480	0	0.837
	RECQL4B	T8K22.15	3702.Q9FT70	3702.F4IR78	0.063	0	0	0	0.274	0.581	0.414	0	0.810
	RECQL4B	XRCC3	3702.Q9FT70	3702.Q9FKM5	0	0	0	0	0.061	0.678	0.440	0	0.815
	RECQL4B	TOP3A	3702.Q9FT70	3702.Q9LVP1	0.064	0	0	0	0.076	0.667	0.480	0	0.830
	T8K22.15	XRCC3	3702.F4IR78	3702.Q9FKM5	0.072	0	0	0	0.158	0.210	0.596	0	0.717
	CHR25	SYD	3702.Q0PCS3	3702.F4IHS2	0	0	0.223	0.632	0.051	0.625	0.097	0	0.716
	CHR25	VAC14	3702.Q0PCS3	3702.Q9ZU97	0	0.898	0	0	0	0.045	0	0	0.898
