# Supplementary material for: DEAD-Box RNA Helicase Family in Physic Nut (Jatropha curcas L.): Structural Characterization and Response to Salinity
Source: Plants (Basel). 2024 Mar 21;13(6):905. doi: 10.3390/plants13060905 (PMC10974417; doi:10.3390/plants13060905)
Supplement: Supplementary file 1 [file plants-13-00905-s001.zip › Supp_Mat/Table S2.xlsx]

## Sheet: Planilha1
	Table S2. Motifs detected as candidate cis-regulatory elements (CREs; p-value < 0.01) by the MEME and TOMTOM programs coupled to the JASPAR database.
	Query_ID	Target_ID	Optimal_offset	p-value	E-value	q-value	Overlap	Query_consensus	Target_consensus	Orientation
	BAAAAAAAAAAAAAAAAAAAAAAAAAAAA	MA1267.1	-1	5.88287e-08	2.87672e-05	5.58576e-05	28	TAAAAAAAAAAAAAAAAAAAAAAAAAAAA	AAAAAAAAAAAAGTAAAAAAAAAAAAAAA	-
	BAAAAAAAAAAAAAAAAAAAAAAAAAAAA	MA1268.1	-1	2.35821e-07	0.000115317	0.000111956	27	TAAAAAAAAAAAAAAAAAAAAAAAAAAAA	AAAAAAAAAAAAAAGAAAAAGTGAAAA	-
	BAAAAAAAAAAAAAAAAAAAAAAAAAAAA	MA1274.1	-1	2.76926e-05	0.0135417	0.00876466	21	TAAAAAAAAAAAAAAAAAAAAAAAAAAAA	AAAAAAAAAAAAAAAAGTAAA	-
	BAAAAAAAAAAAAAAAAAAAAAAAAAAAA	MA1281.1	-1	6.01133e-05	0.0293954	0.0142693	21	TAAAAAAAAAAAAAAAAAAAAAAAAAAAA	AAAAAAGTAAAAAAAAAAAAA	+
	BAAAAAAAAAAAAAAAAAAAAAAAAAAAA	MA1272.1	-3	0.000827025	0.404415	0.157051	21	TAAAAAAAAAAAAAAAAAAAAAAAAAAAA	AAAAAAGTAAAAAAAAAAAAA	-
	BAAAAAAAAAAAAAAAAAAAAAAAAAAAA	MA1279.1	-1	0.00159183	0.778404	0.236653	21	TAAAAAAAAAAAAAAAAAAAAAAAAAAAA	AAAAAAAAGAAAAAGTGAAAA	+
	BAAAAAAAAAAAAAAAAAAAAAAAAAAAA	MA1277.1	-4	0.00174469	0.853153	0.236653	21	TAAAAAAAAAAAAAAAAAAAAAAAAAAAA	AAAAAGAAAAAGTAAAAAAAA	+
	BAAAAAAAAAAAAAAAAAAAAAAAAAAAA	MA1278.1	-1	0.00357591	1.74862	0.424414	21	TAAAAAAAAAAAAAAAAAAAAAAAAAAAA	AAAAAGTAAAAAAAAAAAAAA	-
	BAAAAAAAAAAAAAAAAAAAAAAAAAAAA	MA1273.1	-3	0.0612251	0.000299391	6.45921	19	TAAAAAAAAAAAAAAAAAAAAAAAAAAAA	AAAAAAAAAAGGCAAAAAA	+
	BAAAAAAAAAAAAAAAAAAAAAAAAAAAA	MA1158.1	-1	0.793641	0.0038809	0.000753558	20	TAAAAAAAAAAAAAAAAAAAAAAAAAAAA	CAGAAAACGACAAAAAAAAA	+
	BAAAAAAAAAAAAAAAAAAAAAAAAAAAA	MA1156.1	-1	1.48358	0.0072547	0.00128059	20	TAAAAAAAAAAAAAAAAAAAAAAAAAAAA	CAGAAAACGACAAAAAAAAA	-
	BAAAAAAAAAAAAAAAAAAAAAAAAAAAA	MA1159.1	-2	1.76729	0.00864202	0.00139836	15	TAAAAAAAAAAAAAAAAAAAAAAAAAAAA	AAAAAAAGACAAAAA	+
	BAAAAAAAAAAAAAAAAAAAAAAAAAAAA	MA1157.1	-1	0.23808	0.0116421	0.00173889	20	TAAAAAAAAAAAAAAAAAAAAAAAAAAAA	CACAAAACGACAAAAAAAAA	-
	BAAAAAAAAAAAAAAAAAAAAAAAAAAAA	MA1270.1	-1	2.90025	0.0141822	0.00196698	19	TAAAAAAAAAAAAAAAAAAAAAAAAAAAA	AAAAAAAGCAAAAAGTAAA	-
	BAAAAAAAAAAAAAAAAAAAAAAAAAAAA	MA1160.1	-1	4.02886	0.0197011	0.00255026	20	TAAAAAAAAAAAAAAAAAAAAAAAAAAAA	CACAAAACGACAAAAAAAAA	-
	BAAAAAAAAAAAAAAAAAAAAAAAAAAAA	MA1374.1	-1	0.000271805	0.132913	0.0161298	18	TAAAAAAAAAAAAAAAAAAAAAAAAAAAA	CACAAAACGACAAAAAAA	+
	BAAAAAAAAAAAAAAAAAAAAAAAAAAAA	MA1371.1	-1	0.000491461	0.240324	0.0274494	17	TAAAAAAAAAAAAAAAAAAAAAAAAAAAA	CACAAAACGACAAAAAA	+
	BAAAAAAAAAAAAAAAAAAAAAAAAAAAA	MA1205.1	0	0.000744105	0.363867	0.0392513	19	TAAAAAAAAAAAAAAAAAAAAAAAAAAAA	TTTCCAAAAAAGGAAAAAA	+
	BAAAAAAAAAAAAAAAAAAAAAAAAAAAA	MA0558.1	-4	0.000824471	0.403166	0.0398217	21	TAAAAAAAAAAAAAAAAAAAAAAAAAAAA	AATTTCCAAAAATAGAAAGAA	+
	BAAAAAAAAAAAAAAAAAAAAAAAAAAAA	MA0555.1	-1	0.000838797	0.410172	0.0398217	20	TAAAAAAAAAAAAAAAAAAAAAAAAAAAA	ATTACCAAAAATGGAAAGAA	+
	BAAAAAAAAAAAAAAAAAAAAAAAAAAAA	MA0940.1	-3	0.00162115	0.792744	0.0707953	13	TAAAAAAAAAAAAAAAAAAAAAAAAAAAA	CCAAAAAAGGAAA	+
	BAAAAAAAAAAAAAAAAAAAAAAAAAAAA	MA1366.1	-4	0.00164034	0.802127	0.0707953	16	TAAAAAAAAAAAAAAAAAAAAAAAAAAAA	ACGGTAAAAAAATAAA	+
	BAAAAAAAAAAAAAAAAAAAAAAAAAAAA	MA0554.1	1	0.0023203	113463	0.0957875	14	TAAAAAAAAAAAAAAAAAAAAAAAAAAAA	CCAAAAATGGAAAAA	-
	BAAAAAAAAAAAAAAAAAAAAAAAAAAAA	MA1280.1	-3	0.0024952	122015	0.0987159	14	TAAAAAAAAAAAAAAAAAAAAAAAAAAAA	CAAAAAGTTAAAAA	+
	BAAAAAAAAAAAAAAAAAAAAAAAAAAAA	MA0559.1	-1	0.00265828	12999	0.100961	14	TAAAAAAAAAAAAAAAAAAAAAAAAAAAA	CCAAAAAAGGAAAA	+
	BAAAAAAAAAAAAAAAAAAAAAAAAAAAA	MA1193.1	-5	0.00308854	15103	0.11279	21	TAAAAAAAAAAAAAAAAAAAAAAAAAAAA	AAAAAATTGGATAAGGATAAG	+
	BAAAAAAAAAAAAAAAAAAAAAAAAAAAA	MA1327.1	-3	0.00346887	169628	0.121988	22	TAAAAAAAAAAAAAAAAAAAAAAAAAAAA	AATCTTAATTAATTAATAAATT	+
	BAAAAAAAAAAAAAAAAAAAAAAAAAAAA	MA1204.1	0	0.00382045	18682	0.128732	18	TAAAAAAAAAAAAAAAAAAAAAAAAAAAA	TTACCAAAAATGGAAAAA	+
	BAAAAAAAAAAAAAAAAAAAAAAAAAAAA	MA1214.1	-5	0.00393179	192264	0.128732	21	TAAAAAAAAAAAAAAAAAAAAAAAAAAAA	AAACCAATAATTGAAAATTAT	+
	BAAAAAAAAAAAAAAAAAAAAAAAAAAAA	MA1365.1	-6	0.00473707	231643	0.145091	15	TAAAAAAAAAAAAAAAAAAAAAAAAAAAA	ACGGTAAAAAAAAAA	-
	BAAAAAAAAAAAAAAAAAAAAAAAAAAAA	MA1380.1	0	0.00473707	231643	0.145091	15	TAAAAAAAAAAAAAAAAAAAAAAAAAAAA	TTAAAAAATTTAAAA	-
	BAAAAAAAAAAAAAAAAAAAAAAAAAAAA	MA1208.1	-3	0.00587494	287284	0.171515	14	TAAAAAAAAAAAAAAAAAAAAAAAAAAAA	AAAACGGTAAAAAA	-
	BAAAAAAAAAAAAAAAAAAAAAAAAAAAA	MA1191.1	0	0.00596106	291496	0.171515	15	TAAAAAAAAAAAAAAAAAAAAAAAAAAAA	TAAAAAAATATCTTA	+
	BAAAAAAAAAAAAAAAAAAAAAAAAAAAA	MA1184.1	-1	0.00660867	323164	0.184556	14	TAAAAAAAAAAAAAAAAAAAAAAAAAAAA	AAAAAAATATCTTA	+
	BAAAAAAAAAAAAAAAAAAAAAAAAAAAA	MA1370.1	-5	0.00720724	352434	0.195521	16	TAAAAAAAAAAAAAAAAAAAAAAAAAAAA	CACAAAACGACAAAAA	-
	BAAAAAAAAAAAAAAAAAAAAAAAAAAAA	MA1385.1	-1	0.00746867	365218	0.196985	15	TAAAAAAAAAAAAAAAAAAAAAAAAAAAA	AAAAGAATATTTTAA	-
	BAAAAAAAAAAAAAAAAAAAAAAAAAAAA	MA1317.1	-3	0.00769256	376166	0.197407	13	TAAAAAAAAAAAAAAAAAAAAAAAAAAAA	AAAAAAGTCAAAG	-
	BAAAAAAAAAAAAAAAAAAAAAAAAAAAA	MA0578.1	-3	0.00940771	460037	0.235068	16	TAAAAAAAAAAAAAAAAAAAAAAAAAAAA	AATAAGGTACATAAAA	-
	BAAAAAAAAAAAAAAAAAAAAAAAAAAAA	MA1373.1	-1	0.0122071	596929	0.297195	15	TAAAAAAAAAAAAAAAAAAAAAAAAAAAA	CACAAAACGACAAAA	+
	BAAAAAAAAAAAAAAAAAAAAAAAAAAAA	MA1292.1	-1	0.0158929	777162	0.377255	15	TAAAAAAAAAAAAAAAAAAAAAAAAAAAA	AAAAAATTAGGTAAA	+
	BAAAAAAAAAAAAAAAAAAAAAAAAAAAA	MA0556.1	-1	0.0195431	955658	0.452587	15	TAAAAAAAAAAAAAAAAAAAAAAAAAAAA	TTCCAAAAATGGAAA	+
	DVSNAVVVVVRRSMVRVMSBS	MA1402.1	0	0.00014396	0.0703967	0.0984008	21	GGGCAAGCAAGACAGAGACCG	GAGAGAGAGAGAGAGAGAGAG	-
	DVSNAVVVVVRRSMVRVMSBS	MA1404.1	0	0.000274676	0.134316	0.0984008	21	GGGCAAGCAAGACAGAGACCG	GAGAGAGAGAGAGAGAGAGAGAGA	+
	DVSNAVVVVVRRSMVRVMSBS	MA1416.1	-4	0.000301877	0.147618	0.0984008	14	GGGCAAGCAAGACAGAGACCG	GAGAGAGAGAGAGA	+
	DVSNAVVVVVRRSMVRVMSBS	MA1403.1	9	0.000487395	0.238336	0.119155	21	GGGCAAGCAAGACAGAGACCG	AGAGAGAGAGAGAGAGAGAGAGAGAGAGAG	+
	DVSNAVVVVVRRSMVRVMSBS	MA0045.1	-3	0.000827497	0.404646	0.16184	16	GGGCAAGCAAGACAGAGACCG	CAACAAATGGAAAAAC	+
	DVSNAVVVVVRRSMVRVMSBS	MA1159.1	-3	0.00684986	334958	0.999887	15	GGGCAAGCAAGACAGAGACCG	AAAAAAAGACAAAAA	+
	DVSNAVVVVVRRSMVRVMSBS	MA1363.1	4	0.00732703	358292	0.999887	11	GGGCAAGCAAGACAGAGACCG	CACGTGCCAAACACG	-
	DVSNAVVVVVRRSMVRVMSBS	MA0570.1	7	0.0121501	594138	0.999887	12	GGGCAAGCAAGACAGAGACCG	GGACACGTGGCACGACGGG	+
	DVSNAVVVVVRRSMVRVMSBS	MA0559.1	-1	0.0125318	612805	0.999887	14	GGGCAAGCAAGACAGAGACCG	CCAAAAAAGGAAAA	+
	DVSNAVVVVVRRSMVRVMSBS	MA1044.1	0	0.018737	916238	0.999887	12	GGGCAAGCAAGACAGAGACCG	TAACACGCCACA	+
	DVSNAVVVVVRRSMVRVMSBS	MA0120.1	0	0.018737	916238	0.999887	12	GGGCAAGCAAGACAGAGACCG	CGAAAAGGAAAA	-
	TAATTTATAAATTATAGGTCATTTTTCTTTCTAAAAATAAATTAATTTCT	MA1214.1	0	0.000956068	0.467517	0.313413	21	TAATTTATAAATTATAGGTCATTTTTCTTTCTAAAAATAAATTAATTTCT	ATAATTTTCAATTATTGGTTT	-
	TAATTTATAAATTATAGGTCATTTTTCTTTCTAAAAATAAATTAATTTCT	MA1328.1	0	0.00177084	0.865939	0.313413	15	TAATTTATAAATTATAGGTCATTTTTCTTTCTAAAAATAAATTAATTTCT	TAATTAATGATTAAA	-
	TAATTTATAAATTATAGGTCATTTTTCTTTCTAAAAATAAATTAATTTCT	MA1273.1	-11	0.00222231	108671	0.313413	19	TAATTTATAAATTATAGGTCATTTTTCTTTCTAAAAATAAATTAATTTCT	TTTTTTGCCTTTTTTTTTT	-
	TAATTTATAAATTATAGGTCATTTTTCTTTCTAAAAATAAATTAATTTCT	MA0934.1	-39	0.00223514	109298	0.313413	8	TAATTTATAAATTATAGGTCATTTTTCTTTCTAAAAATAAATTAATTTCT	AATTAATT	+
	TAATTTATAAATTATAGGTCATTTTTCTTTCTAAAAATAAATTAATTTCT	MA1401.1	-32	0.00241164	117929	0.313413	12	TAATTTATAAATTATAGGTCATTTTTCTTTCTAAAAATAAATTAATTTCT	AAAAATATCTTA	+
	TAATTTATAAATTATAGGTCATTTTTCTTTCTAAAAATAAATTAATTTCT	MA1205.1	-27	0.00290709	142157	0.313413	19	TAATTTATAAATTATAGGTCATTTTTCTTTCTAAAAATAAATTAATTTCT	TTTCCAAAAAAGGAAAAAA	+
	TAATTTATAAATTATAGGTCATTTTTCTTTCTAAAAATAAATTAATTTCT	MA1161.1	-1	0.00374239	183003	0.313413	15	TAATTTATAAATTATAGGTCATTTTTCTTTCTAAAAATAAATTAATTTCT	ATTTTAAAATTTAAA	+
	TAATTTATAAATTATAGGTCATTTTTCTTTCTAAAAATAAATTAATTTCT	MA1327.1	-27	0.00433753	212105	0.313413	22	TAATTTATAAATTATAGGTCATTTTTCTTTCTAAAAATAAATTAATTTCT	AATTTATTAATTAATTAAGATT	-
	TAATTTATAAATTATAGGTCATTTTTCTTTCTAAAAATAAATTAATTTCT	MA1204.1	-27	0.00452468	221257	0.313413	18	TAATTTATAAATTATAGGTCATTTTTCTTTCTAAAAATAAATTAATTTCT	TTACCAAAAATGGAAAAA	+
	TAATTTATAAATTATAGGTCATTTTTCTTTCTAAAAATAAATTAATTTCT	MA1268.1	-3	0.00464177	226983	0.313413	27	TAATTTATAAATTATAGGTCATTTTTCTTTCTAAAAATAAATTAATTTCT	TTTTCACTTTTTCTTTTTTTTTTTTTT	+
	TAATTTATAAATTATAGGTCATTTTTCTTTCTAAAAATAAATTAATTTCT	MA1178.1	-11	0.00484267	236807	0.313413	15	TAATTTATAAATTATAGGTCATTTTTCTTTCTAAAAATAAATTAATTTCT	CTAACGGTCATATTT	-
	TAATTTATAAATTATAGGTCATTTTTCTTTCTAAAAATAAATTAATTTCT	MA1267.1	0	0.00504913	246903	0.313413	29	TAATTTATAAATTATAGGTCATTTTTCTTTCTAAAAATAAATTAATTTCT	TTTTTTTTTTTTTTTACTTTTTTTTTTTT	+
	TAATTTATAAATTATAGGTCATTTTTCTTTCTAAAAATAAATTAATTTCT	MA0932.1	-39	0.00526192	257308	0.313413	8	TAATTTATAAATTATAGGTCATTTTTCTTTCTAAAAATAAATTAATTTCT	AATTAATT	+
	TAATTTATAAATTATAGGTCATTTTTCTTTCTAAAAATAAATTAATTTCT	MA1310.1	-5	0.00568776	278132	0.313413	21	TAATTTATAAATTATAGGTCATTTTTCTTTCTAAAAATAAATTAATTTCT	TTTTAATTAGCGTTGACTTTT	+
	TAATTTATAAATTATAGGTCATTTTTCTTTCTAAAAATAAATTAATTTCT	MA1215.1	-7	0.00589677	288352	0.313413	11	TAATTTATAAATTATAGGTCATTTTTCTTTCTAAAAATAAATTAATTTCT	TCAATTATTGG	-
	TAATTTATAAATTATAGGTCATTTTTCTTTCTAAAAATAAATTAATTTCT	MA1277.1	-11	0.00674911	330031	0.323292	21	TAATTTATAAATTATAGGTCATTTTTCTTTCTAAAAATAAATTAATTTCT	TTTTTTTTACTTTTTCTTTTT	-
	TAATTTATAAATTATAGGTCATTTTTCTTTCTAAAAATAAATTAATTTCT	MA1407.1	-13	0.00675846	330489	0.323292	10	TAATTTATAAATTATAGGTCATTTTTCTTTCTAAAAATAAATTAATTTCT	ATACGTCATT	-
	TAATTTATAAATTATAGGTCATTTTTCTTTCTAAAAATAAATTAATTTCT	MA0933.1	-39	0.00818328	400162	0.361152	8	TAATTTATAAATTATAGGTCATTTTTCTTTCTAAAAATAAATTAATTTCT	AATTAAAT	+
	TAATTTATAAATTATAGGTCATTTTTCTTTCTAAAAATAAATTAATTTCT	MA1191.1	-29	0.00834972	408301	0.361152	15	TAATTTATAAATTATAGGTCATTTTTCTTTCTAAAAATAAATTAATTTCT	TAAAAAAATATCTTA	+
	TAATTTATAAATTATAGGTCATTTTTCTTTCTAAAAATAAATTAATTTCT	MA1330.1	-33	0.00905994	443031	0.361152	15	TAATTTATAAATTATAGGTCATTTTTCTTTCTAAAAATAAATTAATTTCT	AAATGTAATTAATTA	+
	TAATTTATAAATTATAGGTCATTTTTCTTTCTAAAAATAAATTAATTTCT	MA1187.1	-32	0.0114062	557761	0.436491	10	TAATTTATAAATTATAGGTCATTTTTCTTTCTAAAAATAAATTAATTTCT	AAAAATATCT	-
	TAATTTATAAATTATAGGTCATTTTTCTTTCTAAAAATAAATTAATTTCT	MA1180.1	-11	0.0140344	686284	0.506978	15	TAATTTATAAATTATAGGTCATTTTTCTTTCTAAAAATAAATTAATTTCT	CCAACGGTTATATTT	-
	TAATTTATAAATTATAGGTCATTTTTCTTTCTAAAAATAAATTAATTTCT	MA0952.1	-9	0.0146286	71534	0.506978	8	TAATTTATAAATTATAGGTCATTTTTCTTTCTAAAAATAAATTAATTTCT	AATTATTG	+
	TAATTTATAAATTATAGGTCATTTTTCTTTCTAAAAATAAATTAATTTCT	MA0555.1	-26	0.0151449	740588	0.506978	20	TAATTTATAAATTATAGGTCATTTTTCTTTCTAAAAATAAATTAATTTCT	ATTACCAAAAATGGAAAGAA	+
	TAATTTATAAATTATAGGTCATTTTTCTTTCTAAAAATAAATTAATTTCT	MA1185.1	-32	0.015778	771546	0.506978	10	TAATTTATAAATTATAGGTCATTTTTCTTTCTAAAAATAAATTAATTTCT	AAAAATATCT	-
	TAATTTATAAATTATAGGTCATTTTTCTTTCTAAAAATAAATTAATTTCT	MA1379.1	-27	0.01638	800983	0.506978	15	TAATTTATAAATTATAGGTCATTTTTCTTTCTAAAAATAAATTAATTTCT	TTTTAAAATTTAAAT	+
	TAATTTATAAATTATAGGTCATTTTTCTTTCTAAAAATAAATTAATTTCT	MA1172.1	-12	0.0170192	832237	0.506978	15	TAATTTATAAATTATAGGTCATTTTTCTTTCTAAAAATAAATTAATTTCT	CAACGGTCATATTTT	-
	TAATTTATAAATTATAGGTCATTTTTCTTTCTAAAAATAAATTAATTTCT	MA1274.1	-12	0.0174875	855137	0.506978	21	TAATTTATAAATTATAGGTCATTTTTCTTTCTAAAAATAAATTAATTTCT	TTTACTTTTTTTTTTTTTTTT	+
	TAATTTATAAATTATAGGTCATTTTTCTTTCTAAAAATAAATTAATTTCT	MA1047.1	-14	0.0188193	920265	0.529543	8	TAATTTATAAATTATAGGTCATTTTTCTTTCTAAAAATAAATTAATTTCT	TACGTCAT	-
	TAATTTATAAATTATAGGTCATTTTTCTTTCTAAAAATAAATTAATTTCT	MA1162.1	-27	0.0198078	9686	0.531791	15	TAATTTATAAATTATAGGTCATTTTTCTTTCTAAAAATAAATTAATTTCT	ATTTAAAATTCAAAT	+
	TAATTTATAAATTATAGGTCATTTTTCTTTCTAAAAATAAATTAATTTCT	MA1213.1	-7	0.0200551	980695	0.531791	14	TAATTTATAAATTATAGGTCATTTTTCTTTCTAAAAATAAATTAATTTCT	CCAATTATTGGTGT	-
	TGRTGKTGAAGGYGKWGGTGAHBKTVWYGRRVKDARDGAGKDSVGWTGGG	MA1260.1	-1	0.0962181	0.000470506	0.000910409	21	TGATGGTGAAGGTGTTGGTGAAGTTCTCGGACGTAAAGAGGAGAGTTGGG	GGTGGTGGTGGTGTCGGTGGA	+
	TGRTGKTGAAGGYGKWGGTGAHBKTVWYGRRVKDARDGAGKDSVGWTGGG	MA1233.1	0	0.212726	0.00104023	0.0010064	20	TGATGGTGAAGGTGTTGGTGAAGTTCTCGGACGTAAAGAGGAGAGTTGGG	TGGCGGTGGCGGCGGCGGTG	-
	TGRTGKTGAAGGYGKWGGTGAHBKTVWYGRRVKDARDGAGKDSVGWTGGG	MA1248.1	-1	0.357687	0.00174909	0.00112814	20	TGATGGTGAAGGTGTTGGTGAAGTTCTCGGACGTAAAGAGGAGAGTTGGG	GTCGGTGGAGGTGGTGGTGG	-
	TGRTGKTGAAGGYGKWGGTGAHBKTVWYGRRVKDARDGAGKDSVGWTGGG	MA1232.1	-1	1.47983	0.00723639	0.00350052	20	TGATGGTGAAGGTGTTGGTGAAGTTCTCGGACGTAAAGAGGAGAGTTGGG	GGCGGTGGAGGCGGTGGTGG	+
	TGRTGKTGAAGGYGKWGGTGAHBKTVWYGRRVKDARDGAGKDSVGWTGGG	MA1265.1	-1	2.22593	0.0108848	0.00421233	20	TGATGGTGAAGGTGTTGGTGAAGTTCTCGGACGTAAAGAGGAGAGTTGGG	GGTGGTGGTTTTGTCGGTGG	-
	TGRTGKTGAAGGYGKWGGTGAHBKTVWYGRRVKDARDGAGKDSVGWTGGG	MA1258.1	-3	2.93291	0.0143419	0.00462516	21	TGATGGTGAAGGTGTTGGTGAAGTTCTCGGACGTAAAGAGGAGAGTTGGG	TGGTTATGTCGGTGGAGGTGG	+
	TGRTGKTGAAGGYGKWGGTGAHBKTVWYGRRVKDARDGAGKDSVGWTGGG	MA1226.1	-4	0.000186799	0.0913449	0.0252498	15	TGATGGTGAAGGTGTTGGTGAAGTTCTCGGACGTAAAGAGGAGAGTTGGG	GGTGGAGGCGGTGGA	+
	TGRTGKTGAAGGYGKWGGTGAHBKTVWYGRRVKDARDGAGKDSVGWTGGG	MA1222.1	0	0.000216263	0.105752	0.0254292	15	TGATGGTGAAGGTGTTGGTGAAGTTCTCGGACGTAAAGAGGAGAGTTGGG	TGGCGGTGGAGGTGG	-
	TGRTGKTGAAGGYGKWGGTGAHBKTVWYGRRVKDARDGAGKDSVGWTGGG	MA1219.1	0	0.000268753	0.13142	0.0254292	15	TGATGGTGAAGGTGTTGGTGAAGTTCTCGGACGTAAAGAGGAGAGTTGGG	TGTCGGTGGAGGTGG	-
	TGRTGKTGAAGGYGKWGGTGAHBKTVWYGRRVKDARDGAGKDSVGWTGGG	MA1250.1	0	0.000268753	0.13142	0.0254292	15	TGATGGTGAAGGTGTTGGTGAAGTTCTCGGACGTAAAGAGGAGAGTTGGG	TGGCGGTGGAGGTGG	-
	TGRTGKTGAAGGYGKWGGTGAHBKTVWYGRRVKDARDGAGKDSVGWTGGG	MA1202.1	-3	0.000352437	0.172341	0.0303157	6	TGATGGTGAAGGTGTTGGTGAAGTTCTCGGACGTAAAGAGGAGAGTTGGG	TGGTGA	-
	TGRTGKTGAAGGYGKWGGTGAHBKTVWYGRRVKDARDGAGKDSVGWTGGG	MA1236.1	0	0.000522988	0.255741	0.0412373	19	TGATGGTGAAGGTGTTGGTGAAGTTCTCGGACGTAAAGAGGAGAGTTGGG	CGGAGGTGGCGGCGGAGGA	+
	TGRTGKTGAAGGYGKWGGTGAHBKTVWYGRRVKDARDGAGKDSVGWTGGG	MA1237.1	-5	0.000623483	0.304883	0.0453796	15	TGATGGTGAAGGTGTTGGTGAAGTTCTCGGACGTAAAGAGGAGAGTTGGG	GTGTCGGTGGCGGTG	-
	TGRTGKTGAAGGYGKWGGTGAHBKTVWYGRRVKDARDGAGKDSVGWTGGG	MA1255.1	-1	0.000874345	0.427554	0.0576724	15	TGATGGTGAAGGTGTTGGTGAAGTTCTCGGACGTAAAGAGGAGAGTTGGG	GGCGGTGGCGGTGGA	+
	TGRTGKTGAAGGYGKWGGTGAHBKTVWYGRRVKDARDGAGKDSVGWTGGG	MA1240.1	-1	0.000914281	0.447083	0.0576724	21	TGATGGTGAAGGTGTTGGTGAAGTTCTCGGACGTAAAGAGGAGAGTTGGG	GGCGGCGGCGGAGGCGGTGGA	-
	TGRTGKTGAAGGYGKWGGTGAHBKTVWYGRRVKDARDGAGKDSVGWTGGG	MA1262.1	0	0.00101889	0.498235	0.0602539	21	TGATGGTGAAGGTGTTGGTGAAGTTCTCGGACGTAAAGAGGAGAGTTGGG	TGGCGGCGGCGGAGGCGGCGG	-
	TGRTGKTGAAGGYGKWGGTGAHBKTVWYGRRVKDARDGAGKDSVGWTGGG	MA1239.1	-1	0.00118071	0.577369	0.0657167	19	TGATGGTGAAGGTGTTGGTGAAGTTCTCGGACGTAAAGAGGAGAGTTGGG	GGCGGCGGCGGCGGCGGCG	-
	TGRTGKTGAAGGYGKWGGTGAHBKTVWYGRRVKDARDGAGKDSVGWTGGG	MA1227.1	1	0.00164579	0.80479	0.086513	20	TGATGGTGAAGGTGTTGGTGAAGTTCTCGGACGTAAAGAGGAGAGTTGGG	TTGTCGGCGAAGGCGGCGGCG	-
	TGRTGKTGAAGGYGKWGGTGAHBKTVWYGRRVKDARDGAGKDSVGWTGGG	MA1259.1	-7	0.00217341	10628	0.108235	15	TGATGGTGAAGGTGTTGGTGAAGTTCTCGGACGTAAAGAGGAGAGTTGGG	GATATTGTCGGTGGT	+
	TGRTGKTGAAGGYGKWGGTGAHBKTVWYGRRVKDARDGAGKDSVGWTGGG	MA1238.1	-6	0.00231488	113197	0.109516	15	TGATGGTGAAGGTGTTGGTGAAGTTCTCGGACGTAAAGAGGAGAGTTGGG	TGTCGGTGGAGGTGG	+
	TGRTGKTGAAGGYGKWGGTGAHBKTVWYGRRVKDARDGAGKDSVGWTGGG	MA1251.1	-4	0.00243419	119032	0.109677	19	TGATGGTGAAGGTGTTGGTGAAGTTCTCGGACGTAAAGAGGAGAGTTGGG	ATTGTCGGTGGTGATGAAG	-
	TGRTGKTGAAGGYGKWGGTGAHBKTVWYGRRVKDARDGAGKDSVGWTGGG	MA1234.1	-4	0.00322494	1577	0.138701	14	TGATGGTGAAGGTGTTGGTGAAGTTCTCGGACGTAAAGAGGAGAGTTGGG	ATGGACGGTGGAGG	+
	TGRTGKTGAAGGYGKWGGTGAHBKTVWYGRRVKDARDGAGKDSVGWTGGG	MA1230.1	-7	0.00343587	168014	0.141348	14	TGATGGTGAAGGTGTTGGTGAAGTTCTCGGACGTAAAGAGGAGAGTTGGG	GAATTTGTCGGTGG	-
	TGRTGKTGAAGGYGKWGGTGAHBKTVWYGRRVKDARDGAGKDSVGWTGGG	MA1241.1	-7	0.00411332	201141	0.162166	16	TGATGGTGAAGGTGTTGGTGAAGTTCTCGGACGTAAAGAGGAGAGTTGGG	GAAATTGTCGGTGGAG	-
	TGRTGKTGAAGGYGKWGGTGAHBKTVWYGRRVKDARDGAGKDSVGWTGGG	MA1220.1	-2	0.00455361	222671	0.170113	15	TGATGGTGAAGGTGTTGGTGAAGTTCTCGGACGTAAAGAGGAGAGTTGGG	ATTTTGTCGGTGGAG	-
	TGRTGKTGAAGGYGKWGGTGAHBKTVWYGRRVKDARDGAGKDSVGWTGGG	MA1229.1	-9	0.00483502	236433	0.170113	15	TGATGGTGAAGGTGTTGGTGAAGTTCTCGGACGTAAAGAGGAGAGTTGGG	AATTGTCGGTGGAGT	+
	TGRTGKTGAAGGYGKWGGTGAHBKTVWYGRRVKDARDGAGKDSVGWTGGG	MA1216.1	-5	0.00485423	237372	0.170113	13	TGATGGTGAAGGTGTTGGTGAAGTTCTCGGACGTAAAGAGGAGAGTTGGG	GTGTCGGTGGTGG	+
	TGRTGKTGAAGGYGKWGGTGAHBKTVWYGRRVKDARDGAGKDSVGWTGGG	MA1256.1	0	0.00555485	271632	0.18019	21	TGATGGTGAAGGTGTTGGTGAAGTTCTCGGACGTAAAGAGGAGAGTTGGG	CGGCGGAAATGGCGGCGGAGG	+
	TGRTGKTGAAGGYGKWGGTGAHBKTVWYGRRVKDARDGAGKDSVGWTGGG	MA1257.1	0	0.00555485	271632	0.18019	21	TGATGGTGAAGGTGTTGGTGAAGTTCTCGGACGTAAAGAGGAGAGTTGGG	CGGCGGCGGTGGCGGCGGCGG	+
	TGRTGKTGAAGGYGKWGGTGAHBKTVWYGRRVKDARDGAGKDSVGWTGGG	MA1077.1	-2	0.00571311	279371	0.18019	10	TGATGGTGAAGGTGTTGGTGAAGTTCTCGGACGTAAAGAGGAGAGTTGGG	ATGGTCAACG	+
	TGRTGKTGAAGGYGKWGGTGAHBKTVWYGRRVKDARDGAGKDSVGWTGGG	MA1252.1	0	0.00689234	337035	0.204236	15	TGATGGTGAAGGTGTTGGTGAAGTTCTCGGACGTAAAGAGGAGAGTTGGG	TGGCGGCGGCGGCGG	-
	TGRTGKTGAAGGYGKWGGTGAHBKTVWYGRRVKDARDGAGKDSVGWTGGG	MA1090.1	-2	0.00690721	337762	0.204236	11	TGATGGTGAAGGTGTTGGTGAAGTTCTCGGACGTAAAGAGGAGAGTTGGG	CCGGTCAACGT	+
	TGRTGKTGAAGGYGKWGGTGAHBKTVWYGRRVKDARDGAGKDSVGWTGGG	MA1225.1	-3	0.00774157	378563	0.219408	15	TGATGGTGAAGGTGTTGGTGAAGTTCTCGGACGTAAAGAGGAGAGTTGGG	TGGCGGCGGCGGTGG	-
	TGRTGKTGAAGGYGKWGGTGAHBKTVWYGRRVKDARDGAGKDSVGWTGGG	MA1372.1	-3	0.00791894	387236	0.219408	11	TGATGGTGAAGGTGTTGGTGAAGTTCTCGGACGTAAAGAGGAGAGTTGGG	TAGTGAAAGTG	-
	TGRTGKTGAAGGYGKWGGTGAHBKTVWYGRRVKDARDGAGKDSVGWTGGG	MA1245.1	-3	0.00820166	401061	0.219408	15	TGATGGTGAAGGTGTTGGTGAAGTTCTCGGACGTAAAGAGGAGAGTTGGG	TGGCGGCGGCGGAGG	-
	TGRTGKTGAAGGYGKWGGTGAHBKTVWYGRRVKDARDGAGKDSVGWTGGG	MA1243.1	-3	0.00834787	408211	0.219408	17	TGATGGTGAAGGTGTTGGTGAAGTTCTCGGACGTAAAGAGGAGAGTTGGG	TAATGTCGGTGGAGGTG	-
	TGRTGKTGAAGGYGKWGGTGAHBKTVWYGRRVKDARDGAGKDSVGWTGGG	MA1247.1	0	0.00868696	424792	0.22215	15	TGATGGTGAAGGTGTTGGTGAAGTTCTCGGACGTAAAGAGGAGAGTTGGG	TGGCGGCGGCGGTGG	+
	TGRTGKTGAAGGYGKWGGTGAHBKTVWYGRRVKDARDGAGKDSVGWTGGG	MA1253.1	-3	0.00968765	473726	0.236265	14	TGATGGTGAAGGTGTTGGTGAAGTTCTCGGACGTAAAGAGGAGAGTTGGG	TATTGTCGGTGGAG	+
	TGRTGKTGAAGGYGKWGGTGAHBKTVWYGRRVKDARDGAGKDSVGWTGGG	MA1221.1	-3	0.00973834	476205	0.236265	15	TGATGGTGAAGGTGTTGGTGAAGTTCTCGGACGTAAAGAGGAGAGTTGGG	TGGCGGCGGCGGAGG	+
	TGRTGKTGAAGGYGKWGGTGAHBKTVWYGRRVKDARDGAGKDSVGWTGGG	MA1263.1	-4	0.0108908	53256	0.25762	14	TGATGGTGAAGGTGTTGGTGAAGTTCTCGGACGTAAAGAGGAGAGTTGGG	ATGGTCGGTGGAGG	+
	TGRTGKTGAAGGYGKWGGTGAHBKTVWYGRRVKDARDGAGKDSVGWTGGG	MA1244.1	-1	0.0115221	563429	0.265905	19	TGATGGTGAAGGTGTTGGTGAAGTTCTCGGACGTAAAGAGGAGAGTTGGG	GGCGGAAATGGCGGCGGCG	+
	TGRTGKTGAAGGYGKWGGTGAHBKTVWYGRRVKDARDGAGKDSVGWTGGG	MA1242.1	-10	0.0118392	578935	0.266717	11	TGATGGTGAAGGTGTTGGTGAAGTTCTCGGACGTAAAGAGGAGAGTTGGG	GGCGGTGGCGG	-
	TGRTGKTGAAGGYGKWGGTGAHBKTVWYGRRVKDARDGAGKDSVGWTGGG	MA1223.1	-7	0.0122306	598078	0.267973	14	TGATGGTGAAGGTGTTGGTGAAGTTCTCGGACGTAAAGAGGAGAGTTGGG	AATATTGTCGGTGG	+
	TGRTGKTGAAGGYGKWGGTGAHBKTVWYGRRVKDARDGAGKDSVGWTGGG	MA1246.1	-1	0.0124613	609358	0.267973	21	TGATGGTGAAGGTGTTGGTGAAGTTCTCGGACGTAAAGAGGAGAGTTGGG	GGCGGCGGTGGCGGCGGCGGA	-
	TGRTGKTGAAGGYGKWGGTGAHBKTVWYGRRVKDARDGAGKDSVGWTGGG	MA1075.1	-4	0.013316	651154	0.27999	8	TGATGGTGAAGGTGTTGGTGAAGTTCTCGGACGTAAAGAGGAGAGTTGGG	GGTCAACG	-
	TGRTGKTGAAGGYGKWGGTGAHBKTVWYGRRVKDARDGAGKDSVGWTGGG	MA1088.1	-2	0.0144444	706332	0.297113	10	TGATGGTGAAGGTGTTGGTGAAGTTCTCGGACGTAAAGAGGAGAGTTGGG	GAGGTCAACG	+
	TGRTGKTGAAGGYGKWGGTGAHBKTVWYGRRVKDARDGAGKDSVGWTGGG	MA1264.1	-3	0.015233	744896	0.306323	15	TGATGGTGAAGGTGTTGGTGAAGTTCTCGGACGTAAAGAGGAGAGTTGGG	CGGCGGCGGCGGCGG	+
	TGRTGKTGAAGGYGKWGGTGAHBKTVWYGRRVKDARDGAGKDSVGWTGGG	MA1084.1	-4	0.0155396	759889	0.306323	8	TGATGGTGAAGGTGTTGGTGAAGTTCTCGGACGTAAAGAGGAGAGTTGGG	GGTCAACG	-
	TGRTGKTGAAGGYGKWGGTGAHBKTVWYGRRVKDARDGAGKDSVGWTGGG	MA1231.1	-5	0.0179445	877488	0.34651	15	TGATGGTGAAGGTGTTGGTGAAGTTCTCGGACGTAAAGAGGAGAGTTGGG	GCGGCGGCGGAGGCG	-
	TGRTGKTGAAGGYGKWGGTGAHBKTVWYGRRVKDARDGAGKDSVGWTGGG	MA1000.2	-5	0.0189425	926288	0.358465	15	TGATGGTGAAGGTGTTGGTGAAGTTCTCGGACGTAAAGAGGAGAGTTGGG	GTGGCGGCGGCGGAG	+
	TGRTGKTGAAGGYGKWGGTGAHBKTVWYGRRVKDARDGAGKDSVGWTGGG	MA1352.1	0	0.0196303	959922	0.364197	21	TGATGGTGAAGGTGTTGGTGAAGTTCTCGGACGTAAAGAGGAGAGTTGGG	TTAGGGTTTAGGGTTTAGGGT	-
	TGRTGKTGAAGGYGKWGGTGAHBKTVWYGRRVKDARDGAGKDSVGWTGGG	MA0995.1	-11	0.0202218	988847	0.366432	10	TGATGGTGAAGGTGTTGGTGAAGTTCTCGGACGTAAAGAGGAGAGTTGGG	GTGTCGGTGG	+
	CHTTGDKCYHDWGTSTTGMGMTWRRGMAGKKSTSAAABYGV	MA1090.1	-28	0.00391101	191249	1	11	CTTTGAGCCATTGTGTTGAGATTAGGAAGTGGTCAAAGTGG	CCGGTCAACGT	+
	CHTTGDKCYHDWGTSTTGMGMTWRRGMAGKKSTSAAABYGV	MA1088.1	-28	0.00574256	280811	1	10	CTTTGAGCCATTGTGTTGAGATTAGGAAGTGGTCAAAGTGG	GAGGTCAACG	+
	CHTTGDKCYHDWGTSTTGMGMTWRRGMAGKKSTSAAABYGV	MA1372.1	-29	0.00578819	283042	1	11	CTTTGAGCCATTGTGTTGAGATTAGGAAGTGGTCAAAGTGG	TAGTGAAAGTG	-
	CHTTGDKCYHDWGTSTTGMGMTWRRGMAGKKSTSAAABYGV	MA1091.1	-29	0.00814923	398498	1	8	CTTTGAGCCATTGTGTTGAGATTAGGAAGTGGTCAAAGTGG	TGGTCAAC	+
	CHTTGDKCYHDWGTSTTGMGMTWRRGMAGKKSTSAAABYGV	MA0021.1	-34	0.00981309	47986	1	6	CTTTGAGCCATTGTGTTGAGATTAGGAAGTGGTCAAAGTGG	AAAGCG	+
	CHTTGDKCYHDWGTSTTGMGMTWRRGMAGKKSTSAAABYGV	MA1202.1	-29	0.0122225	597679	1	6	CTTTGAGCCATTGTGTTGAGATTAGGAAGTGGTCAAAGTGG	TGGTGA	-
	CHTTGDKCYHDWGTSTTGMGMTWRRGMAGKKSTSAAABYGV	MA1075.1	-30	0.0139348	68141	1	8	CTTTGAGCCATTGTGTTGAGATTAGGAAGTGGTCAAAGTGG	GGTCAACG	-
	CHTTGDKCYHDWGTSTTGMGMTWRRGMAGKKSTSAAABYGV	MA1086.1	-12	0.0195123	95415	1	10	CTTTGAGCCATTGTGTTGAGATTAGGAAGTGGTCAAAGTGG	GTGTTGACTT	-
	CHTTGDKCYHDWGTSTTGMGMTWRRGMAGKKSTSAAABYGV	MA1084.1	-30	0.019616	959221	1	8	CTTTGAGCCATTGTGTTGAGATTAGGAAGTGGTCAAAGTGG	GGTCAACG	-
	GWCASCTCCTCCAATSYWTGS	MA1284.1	4	0.00348479	170406	0.990812	21	GTCAGCTCCTCCAATGTATGG	TGTGGGCCCCACCTCCTCTCTTGGGCCTAT	+
	GWCASCTCCTCCAATSYWTGS	MA0997.1	-4	0.00381429	186519	0.990812	9	GTCAGCTCCTCCAATGTATGG	GCGCCGCCA	+
	GWCASCTCCTCCAATSYWTGS	MA0993.1	-5	0.00791291	386942	0.990812	10	GTCAGCTCCTCCAATGTATGG	CGCCGCCATT	+
	GWCASCTCCTCCAATSYWTGS	MA0994.1	-5	0.00904013	442062	0.990812	10	GTCAGCTCCTCCAATGTATGG	CGCCGCCATT	+
	GWCASCTCCTCCAATSYWTGS	MA1001.1	-4	0.00965807	472279	0.990812	10	GTCAGCTCCTCCAATGTATGG	GCGCCGCCAT	+
	GWCASCTCCTCCAATSYWTGS	MA1005.1	-5	0.0109259	534275	0.990812	8	GTCAGCTCCTCCAATGTATGG	CGCCGCCA	+
	GWCASCTCCTCCAATSYWTGS	MA1406.1	-11	0.011757	574919	0.990812	10	GTCAGCTCCTCCAATGTATGG	TAATCATTGG	+
	GWCASCTCCTCCAATSYWTGS	MA0976.1	-4	0.0117626	575193	0.990812	8	GTCAGCTCCTCCAATGTATGG	GCGCCGCC	+
	GWCASCTCCTCCAATSYWTGS	MA0008.2	-9	0.0123698	604884	0.990812	12	GTCAGCTCCTCCAATGTATGG	TTCAATTATTGC	+
	GWCASCTCCTCCAATSYWTGS	MA1052.1	-4	0.0126619	619166	0.990812	8	GTCAGCTCCTCCAATGTATGG	GCGCCGCC	+
	GWCASCTCCTCCAATSYWTGS	MA1053.1	-4	0.0126619	619166	0.990812	8	GTCAGCTCCTCCAATGTATGG	GCGCCGCC	+
	GWCASCTCCTCCAATSYWTGS	MA1254.1	-2	0.0140019	684694	0.990812	15	GTCAGCTCCTCCAATGTATGG	CTCCGCCGCCATTTC	+
	GWCASCTCCTCCAATSYWTGS	MA1051.1	-4	0.0146637	717055	0.990812	8	GTCAGCTCCTCCAATGTATGG	GCGCCGCC	+
	GWCASCTCCTCCAATSYWTGS	MA0110.2	-7	0.0161121	787884	0.990812	13	GTCAGCTCCTCCAATGTATGG	GGTCCAATTATTG	+
	GWCASCTCCTCCAATSYWTGS	MA0975.1	-4	0.0169629	829486	0.990812	8	GTCAGCTCCTCCAATGTATGG	CCGCCGCC	+
	GWCASCTCCTCCAATSYWTGS	MA0980.1	-4	0.0169629	829486	0.990812	8	GTCAGCTCCTCCAATGTATGG	GCGCCGCC	+
	GWCASCTCCTCCAATSYWTGS	MA0567.1	-5	0.0182358	89173	0.990812	8	GTCAGCTCCTCCAATGTATGG	CGCCGCCA	+
	GWCASCTCCTCCAATSYWTGS	MA1004.1	-5	0.0182358	89173	0.990812	8	GTCAGCTCCTCCAATGTATGG	CGCCGCCA	+
	GWCASCTCCTCCAATSYWTGS	MA1012.1	-7	0.0197114	963885	1	14	GTCAGCTCCTCCAATGTATGG	CTTTCTATTTTTGG	+
	TATATATATATATWTATWTAA	MA1191.1	1	0.00347115	169739	1	14	TATATATATATATATATATAA	TAAGATATTTTTTTA	-
	TATATATATATATWTATWTAA	MA1182.1	-1	0.00467427	228572	1	12	TATATATATATATATATATAA	AGATATTTTTTT	+
	TATATATATATATWTATWTAA	MA1184.1	1	0.00506511	247684	1	13	TATATATATATATATATATAA	TAAGATATTTTTTT	-
	TATATATATATATWTATWTAA	MA1185.1	-3	0.00879852	430247	1	10	TATATATATATATATATATAA	AGATATTTTT	+
	TATATATATATATWTATWTAA	MA0001.2	-1	0.0091285	446384	1	18	TATATATATATATATATATAA	CTTTCTATATATGGAAAC	-
	TATATATATATATWTATWTAA	MA0584.1	-1	0.0121761	595411	1	18	TATATATATATATATATATAA	ATTTCTATATATGGTAAA	-
	TATATATATATATWTATWTAA	MA1187.1	-3	0.014396	703963	1	10	TATATATATATATATATATAA	AGATATTTTT	+
	TATATATATATATWTATWTAA	MA1396.1	0	0.0153988	753004	1	13	TATATATATATATATATATAA	TAGATCTAGATCT	+
	TATATATATATATWTATWTAA	MA1190.1	-3	0.0164356	803702	1	11	TATATATATATATATATATAA	AGATATTTTTT	+
	TATATATATATATWTATWTAA	MA1380.1	-3	0.0167131	817268	1	15	TATATATATATATATATATAA	TTTTAAATTTTTTAA	+
	TATATATATATATWTATWTAA	MA1327.1	-1	0.0169501	828862	1	20	TATATATATATATATATATAA	AATCTTAATTAATTAATAAATT	+
	TWDRKTGCAATTGCACCCTAAAARYRAATTARGG	MA1355.1	-8	0.00104066	0.508882	1	15	TATAGTGCAATTGCACCCTAAAAGCAAATTAAGG	AATTAAACCCTAATT	+
	TWDRKTGCAATTGCACCCTAAAARYRAATTARGG	MA1199.1	-13	0.00800823	391603	1	15	TATAGTGCAATTGCACCCTAAAAGCAAATTAAGG	TTCCAAAAAAGGAAA	-
	TWDRKTGCAATTGCACCCTAAAARYRAATTARGG	MA1271.1	-17	0.013454	6579	1	11	TATAGTGCAATTGCACCCTAAAAGCAAATTAAGG	CAAAAAGTAAA	+
	TWDRKTGCAATTGCACCCTAAAARYRAATTARGG	MA1162.1	-8	0.0181286	886487	1	15	TATAGTGCAATTGCACCCTAAAAGCAAATTAAGG	ATTTGAATTTTAAAT	-
	ACCGTCYCHTCNTWYMTCWTHTSTGAAAATYGAMCDAAADBKTGAGSST	MA1205.1	-19	0.00282131	137962	1	19	ACCGTCCCATCGTTTATCTTTTCTGAAAATCGAACAAAAAGTTGAGGCT	TTTCCAAAAAAGGAAAAAA	+
	ACCGTCYCHTCNTWYMTCWTHTSTGAAAATYGAMCDAAADBKTGAGSST	MA0555.1	-18	0.00652644	319143	1	20	ACCGTCCCATCGTTTATCTTTTCTGAAAATCGAACAAAAAGTTGAGGCT	ATTACCAAAAATGGAAAGAA	+
	ACCGTCYCHTCNTWYMTCWTHTSTGAAAATYGAMCDAAADBKTGAGSST	MA1320.1	-26	0.0110607	540867	1	14	ACCGTCCCATCGTTTATCTTTTCTGAAAATCGAACAAAAAGTTGAGGCT	AAATTGTACGGACA	+
	ACCGTCYCHTCNTWYMTCWTHTSTGAAAATYGAMCDAAADBKTGAGSST	MA1204.1	-19	0.0118839	581123	1	18	ACCGTCCCATCGTTTATCTTTTCTGAAAATCGAACAAAAAGTTGAGGCT	TTACCAAAAATGGAAAAA	+
	ACCGTCYCHTCNTWYMTCWTHTSTGAAAATYGAMCDAAADBKTGAGSST	MA0554.1	-22	0.0136444	66721	1	15	ACCGTCCCATCGTTTATCTTTTCTGAAAATCGAACAAAAAGTTGAGGCT	CCAAAAATGGAAAAA	-
	ACCGTCYCHTCNTWYMTCWTHTSTGAAAATYGAMCDAAADBKTGAGSST	MA1200.1	-19	0.0146936	718517	1	18	ACCGTCCCATCGTTTATCTTTTCTGAAAATCGAACAAAAAGTTGAGGCT	TTTCCAAAAATGGAAAGT	-
	ACCGTCYCHTCNTWYMTCWTHTSTGAAAATYGAMCDAAADBKTGAGSST	MA1270.1	-26	0.0152052	743532	1	19	ACCGTCCCATCGTTTATCTTTTCTGAAAATCGAACAAAAAGTTGAGGCT	AAAAAAAGCAAAAAGTAAA	-
	ACCGTCYCHTCNTWYMTCWTHTSTGAAAATYGAMCDAAADBKTGAGSST	MA0586.2	-27	0.0161807	791234	1	11	ACCGTCCCATCGTTTATCTTTTCTGAAAATCGAACAAAAAGTTGAGGCT	AATTGTACGGA	-
	ACCGTCYCHTCNTWYMTCWTHTSTGAAAATYGAMCDAAADBKTGAGSST	MA1271.1	-34	0.0173141	846658	1	11	ACCGTCCCATCGTTTATCTTTTCTGAAAATCGAACAAAAAGTTGAGGCT	CAAAAAGTAAA	+
	ACCGTCYCHTCNTWYMTCWTHTSTGAAAATYGAMCDAAADBKTGAGSST	MA0955.1	-1	0.0200435	980126	1	7	ACCGTCCCATCGTTTATCTTTTCTGAAAATCGAACAAAAAGTTGAGGCT	CCGTACC	-
	GKGAGGACATTGHSGATDGAGCAGYTRAYATTWDMYCGTTTCRGWTDSS	MA1220.1	-6	0.000185917	0.0909133	0.181619	15	GTGAGGACATTGTCGATAGAGCAGTTGATATTTTCCCGTTTCGGTTAGG	ATTTTGTCGGTGGAG	-
	GKGAGGACATTGHSGATDGAGCAGYTRAYATTWDMYCGTTTCRGWTDSS	MA1241.1	-5	0.0017165	0.839367	0.629548	16	GTGAGGACATTGTCGATAGAGCAGTTGATATTTTCCCGTTTCGGTTAGG	GAAATTGTCGGTGGAG	-
	GKGAGGACATTGHSGATDGAGCAGYTRAYATTWDMYCGTTTCRGWTDSS	MA1230.1	-5	0.0019934	0.974771	0.629548	14	GTGAGGACATTGTCGATAGAGCAGTTGATATTTTCCCGTTTCGGTTAGG	GAATTTGTCGGTGG	-
	GKGAGGACATTGHSGATDGAGCAGYTRAYATTWDMYCGTTTCRGWTDSS	MA1312.1	-3	0.00302098	147726	0.629548	14	GTGAGGACATTGTCGATAGAGCAGTTGATATTTTCCCGTTTCGGTTAGG	AAGTCAACGCCGGT	-
	GKGAGGACATTGHSGATDGAGCAGYTRAYATTWDMYCGTTTCRGWTDSS	MA1259.1	-5	0.00322222	157567	0.629548	15	GTGAGGACATTGTCGATAGAGCAGTTGATATTTTCCCGTTTCGGTTAGG	GATATTGTCGGTGGT	+
	GKGAGGACATTGHSGATDGAGCAGYTRAYATTWDMYCGTTTCRGWTDSS	MA1253.1	-7	0.0048322	236295	0.7027	14	GTGAGGACATTGTCGATAGAGCAGTTGATATTTTCCCGTTTCGGTTAGG	TATTGTCGGTGGAG	+
	GKGAGGACATTGHSGATDGAGCAGYTRAYATTWDMYCGTTTCRGWTDSS	MA1367.1	-32	0.00550993	269436	0.7027	14	GTGAGGACATTGTCGATAGAGCAGTTGATATTTTCCCGTTTCGGTTAGG	TTCCGGTTTTGTTT	-
	GKGAGGACATTGHSGATDGAGCAGYTRAYATTWDMYCGTTTCRGWTDSS	MA1391.1	-37	0.00614	300246	0.7027	11	GTGAGGACATTGTCGATAGAGCAGTTGATATTTTCCCGTTTCGGTTAGG	AATTCGGTTAT	-
	GKGAGGACATTGHSGATDGAGCAGYTRAYATTWDMYCGTTTCRGWTDSS	MA1223.1	-5	0.00669292	327284	0.7027	14	GTGAGGACATTGTCGATAGAGCAGTTGATATTTTCCCGTTTCGGTTAGG	AATATTGTCGGTGG	+
	GKGAGGACATTGHSGATDGAGCAGYTRAYATTWDMYCGTTTCRGWTDSS	MA1265.1	1	0.00768071	375587	0.7027	19	GTGAGGACATTGTCGATAGAGCAGTTGATATTTTCCCGTTTCGGTTAGG	GGTGGTGGTTTTGTCGGTGG	-
	GKGAGGACATTGHSGATDGAGCAGYTRAYATTWDMYCGTTTCRGWTDSS	MA1175.1	-37	0.0082597	403899	0.7027	11	GTGAGGACATTGTCGATAGAGCAGTTGATATTTTCCCGTTTCGGTTAGG	AATTCGGTTAC	-
	GKGAGGACATTGHSGATDGAGCAGYTRAYATTWDMYCGTTTCRGWTDSS	MA1260.1	1	0.00904289	442197	0.7027	20	GTGAGGACATTGTCGATAGAGCAGTTGATATTTTCCCGTTTCGGTTAGG	GGTGGTGGTGGTGTCGGTGGA	+
	GKGAGGACATTGHSGATDGAGCAGYTRAYATTWDMYCGTTTCRGWTDSS	MA1229.1	-7	0.00935126	457277	0.7027	15	GTGAGGACATTGTCGATAGAGCAGTTGATATTTTCCCGTTTCGGTTAGG	AATTGTCGGTGGAGT	+
	GKGAGGACATTGHSGATDGAGCAGYTRAYATTWDMYCGTTTCRGWTDSS	MA1177.1	-32	0.0107104	523738	0.747344	13	GTGAGGACATTGTCGATAGAGCAGTTGATATTTTCCCGTTTCGGTTAGG	TTACGGTTACGGT	-
	GKGAGGACATTGHSGATDGAGCAGYTRAYATTWDMYCGTTTCRGWTDSS	MA1179.1	-8	0.0121593	594588	0.79188	19	GTGAGGACATTGTCGATAGAGCAGTTGATATTTTCCCGTTTCGGTTAGG	ATTACCGTTAAAGTTGTTA	+
	GKGAGGACATTGHSGATDGAGCAGYTRAYATTWDMYCGTTTCRGWTDSS	MA0120.1	-31	0.0150442	73566	0.86516	12	GTGAGGACATTGTCGATAGAGCAGTTGATATTTTCCCGTTTCGGTTAGG	TTTTCCTTTTCG	+
	GKGAGGACATTGHSGATDGAGCAGYTRAYATTWDMYCGTTTCRGWTDSS	MA0559.1	-30	0.0150557	736225	0.86516	14	GTGAGGACATTGTCGATAGAGCAGTTGATATTTTCCCGTTTCGGTTAGG	TTTTCCTTTTTTGG	-
	GKGAGGACATTGHSGATDGAGCAGYTRAYATTWDMYCGTTTCRGWTDSS	MA1249.1	-7	0.0178363	872194	0.895185	15	GTGAGGACATTGTCGATAGAGCAGTTGATATTTTCCCGTTTCGGTTAGG	TTTTGTCGGCAAAGG	+
	# Tomtom (Motif Comparison Tool): Version 5.3.3 compiled on Feb 21 2021 at 14:52:43
	# The format of this file is described at https://meme-suite.org/meme/doc/tomtom-output-format.html.
	# tomtom -no-ssc -oc . -verbosity 1 -min-overlap 5 -dist pearson -evalue -thresh 10.0 meme.xml db/JASPAR/JASPAR2018_CORE_plants_non-redundant.meme
