# Supplementary material for: DEAD-Box RNA Helicase Family in Physic Nut (Jatropha curcas L.): Structural Characterization and Response to Salinity
Source: Plants (Basel). 2024 Mar 21;13(6):905. doi: 10.3390/plants13060905 (PMC10974417; doi:10.3390/plants13060905)
Supplement: Supplementary file 1 [file plants-13-00905-s001.zip › Supp_Mat/Table S3.xlsx]

## Sheet: Planilha1
	Table S3. Orthologs to genes encoding DEAD-box helicases from the Jatropha curcas RJc1_Hi-C genome (GCF_014843425.1).
	Gene	Protein	Name	Subfamily	M. esculenta Ortholog	R. communis Ortholog	H. brasiliensis Ortholog	P. trichocarpa Ortholog	A. thaliana Ortholog	S. lycopersicum Ortholog
	LOC105628524	XP_012065338.1	JcDHX1	DEAH	LOC110617360	LOC8267094	LOC110642234	LOC18099126	AT4G35740	LOC101250424
	LOC105642304	XP_012082496.1	JcDHX10	DEAD	LOC110621117	LOC8283953	LOC110647975	LOC18100101	AT3G53110	LOC101252541
	LOC105629272	XP_037491551.1	JcDHX11	DEAH	n.d.	n.d.	n.d.	n.d.	n.d.	n.d.
	LOC105645116	XP_012086018.1	JcDHX12	DEAD	LOC110609432	LOC8281392	LOC110641927	LOC7464782	AT4G09730	LOC101257152
	LOC105648922	XP_012090812.1	JcDHX13	DEAD	LOC110622789	LOC8270525	LOC110672457	LOC7479617	AT3G22330	LOC101259710
	LOC105630549	XP_037492156.1	JcDHX14	DEAD	n.d.	n.d.	n.d.	n.d.	n.d.	n.d.
	LOC105648559	XP_012090372.1	JcDHX15	DEAD	LOC110617409	LOC8266011	LOC110638228	LOC7482169	AT5G62190	LOC101245658
	LOC105637003	XP_020536106.1	JcDHX16	DEAH	LOC110605839	LOC8262708	LOC110640409	LOC7494449	AT1G35530	LOC101256834
	LOC105634808	XP_012073120.1	JcDHX17	DEAD	LOC110613587	LOC8263728	LOC110648205	LOC18098319	AT5G51280	LOC101259928
	LOC105648946	XP_012090844.1	JcDHX18	DEAD	LOC110620830	LOC8268091	LOC110661192	LOC7479507	AT2G42520	LOC101244218
	LOC105641307	XP_012081222.3	JcDHX19	DEAH	LOC110605376	LOC8289816	LOC110669438	LOC7487861	AT3G27730	LOC101251951
	LOC105638901	XP_037493126.1	JcDHX2	DEAD	LOC110606905	LOC8282017	LOC110637126	LOC7464738	n.d.	LOC101258585
	LOC105629844	XP_020533333.1	JcDHX20	DEAH	LOC110618504	LOC8275313	LOC110644465	LOC18097791	AT3G19210	LOC101255388
	LOC105633465	XP_037493026.1	JcDHX21	DEAH	LOC110631208	LOC8262844	LOC110669436	LOC7479544	AT5G20320	DCL4
	LOC105638348	XP_037493005.1	JcDHX22	DEAD	LOC110611033	LOC107260877	LOC110633611	n.d.	n.d.	LOC101252510
	LOC105637649	XP_012076586.1	JcDHX23	DEAD	LOC110611373	n.d.	LOC110654042	LOC7468631	AT5G11200	LOC101259772
	LOC105640667	XP_012080429.1	JcDHX24	DEAH	LOC110617447	LOC8264684	LOC110660749	LOC7487108	AT5G08110	LOC101244477
	LOC105640316	XP_020537458.2	JcDHX25	DEAD	LOC110617242	LOC8280293	LOC110660498	LOC7458051	AT5G63120	LOC101265421
	LOC105640614	XP_037493304.1	JcDHX26	DEAH	LOC110617908	LOC8284439	LOC110636254	LOC18105734	AT5G61140	LOC101260947
	LOC105634021	XP_012072154.1	JcDHX27	DEAH	LOC110602274	LOC8278052	LOC110635617	LOC7461234	AT4G15850	LOC101249740
	LOC105645847	XP_037493586.1	JcDHX28	DEAD	LOC110609372	LOC8265459	LOC110643520	LOC7478057	AT1G63250	LOC101259722
	LOC105640996	XP_012080821.1	JcDHX29	DEAH	LOC110601989	LOC8282163	LOC110632314	LOC18094897	AT3G12810	LOC101248082
	LOC105631939	XP_020534209.1	JcDHX3	DEAD	LOC110611967	LOC8271602	LOC110655228	LOC7474228	AT5G19210	LOC101250731
	LOC105646166	XP_012087359.1	JcDHX30	DEAD	LOC110599862	LOC8260313	LOC110643163	LOC7460680	AT1G16280	SlDEAD30
	LOC105646177	XP_012087374.1	JcDHX31	DEAD	LOC110630426	LOC8272592	LOC110646381	LOC7462557	AT5G60990	DEAD31
	LOC105635155	XP_012073544.1	JcDHX32	DEAH	LOC110605949	LOC8288102	LOC110639656	LOC7463125	AT1G20960	LOC101255504
	LOC105635165	XP_012073558.1	JcDHX33	DEAD	LOC110606108	LOC8264040	LOC110642483	LOC7494729	AT1G20920	LOC101254580
	LOC105644335	XP_037493732.1	JcDHX34	DEAD	n.d.	n.d.	n.d.	n.d.	n.d.	n.d.
	LOC105629643	XP_020533292.1	JcDHX35	DExH/D	LOC110624428	LOC8277530	LOC110673378	LOC18098308	AT1G58060	LOC101259204
	LOC105641849	XP_012081859.1	JcDHX36	DEAD	LOC110617762	LOC8260455	LOC110647773	LOC18102018	AT3G18600	LOC101245343
	LOC105642962	XP_012083359.1	JcDHX37	DEAH	LOC110615321	LOC8261901	LOC110660625	LOC7497210	AT2G46020	LOC101245796
	LOC105633330	XP_012071299.1	JcDHX38	DEAD	LOC110605134	LOC8260319	LOC110662892	LOC7459243	AT2G40700	LOC101245966
	LOC105629126	XP_012066042.1	JcDHX39	DEAH	LOC110613445	LOC8267305	LOC110634986	LOC7481418	AT3G62310	LOC101263245
	LOC105639881	XP_012079452.1	JcDHX4	DEAD	LOC110629613	LOC8267675	LOC110633569	LOC7480138	AT4G34910	LOC101255555
	LOC105630976	XP_012068365.1	JcDHX40	DEAH	LOC110617278	LOC8279779	LOC110640628	LOC7468590	AT3G46960	LOC101264125
	LOC105643743	XP_012084332.2	JcDHX41	DEAD	LOC110612165	LOC8260825	LOC110667809	LOC7468130	AT3G06480	LOC101266555
	LOC105628263	XP_012065043.1	JcDHX42	DEAD	LOC110613452	LOC8272106	LOC110670908	LOC7491254	AT1G77030	LOC101246967
	LOC105637119	XP_037494480.1	JcDHX43	DExH/D	LOC110622708	LOC8285421	LOC110672763	LOC7469506	AT5G04895	LOC101264455
	LOC105645855	XP_012086968.1	JcDHX44	DEAD	LOC110609161	LOC8265445	LOC110648115	LOC7479268	AT1G12770	LOC101267334
	LOC105643647	XP_012084226.1	JcDHX45	DEAD	LOC110630207	LOC8262605	LOC110652729	LOC7496495	AT3G06980	LOC101257432
	LOC105648283	XP_012090015.1	JcDHX46	DEAH	LOC110608261	LOC8267809	LOC110632601	LOC7455505	AT2G28600	LOC101253955
	LOC105644904	XP_012085800.1	JcDHX47	DEAH	LOC110627338	LOC8274252	LOC110659931	LOC7462112	AT3G03300	DCL2c
	LOC105631055	XP_012068438.1	JcDHX48	DEAD	LOC110607441	LOC8276640	LOC110632361	LOC18108379	AT3G09720	LOC101253617
	LOC105647355	XP_012088793.1	JcDHX49	DEAD	LOC110622432	LOC8274984	LOC110665792	LOC18098466	AT5G26742	LOC101263737
	LOC105647512	XP_037491000.1	JcDHX5	DEAH	LOC110620824	LOC8280233	LOC110659759	LOC18098680	AT5G27680	LOC101250452
	LOC105638280	XP_020536585.1	JcDHX50	DEAH	LOC110610783	LOC8271222	LOC110664449	LOC7458982	AT4G32700	LOC101260073
	LOC105642526	XP_012082764.1	JcDHX51	DExH/D	LOC110612598	LOC8259866	LOC110654723	LOC18106934	AT2G47680	LOC101257970
	LOC105634265	XP_012072496.1	JcDHX52	DEAD	LOC110601534	LOC8281770	LOC110667897	LOC7461318	AT5G14610	LOC101254752
	LOC105634346	XP_020535041.1	JcDHX53	DEAH	LOC110612857	LOC8259916	LOC110646812	LOC7487803	AT1G33390	LOC101245407
	LOC105649819	XP_012092010.1	JcDHX54	DEAH	LOC110615738	LOC8270363	LOC110645190	LOC7492412	AT1G70070	LOC101246924
	LOC105649840	XP_012092038.1	JcDHX55	DEAD	LOC110615920	LOC8270387	LOC110643334	LOC7473248	AT1G59990	LOC101264928
	LOC105634868	XP_012073200.1	JcDHX56	DEAD	LOC110625452	LOC8282320	LOC110665839	n.d.	n.d.	LOC101259772
	LOC105628920	XP_012065797.1	JcDHX57	DEAD	LOC110626770	LOC8276674	LOC110670070	LOC7492084	AT3G19760	LOC101256152
	LOC105640444	XP_037496022.1	JcDHX58	DExH/D	n.d.	n.d.	n.d.	n.d.	n.d.	n.d.
	LOC105642759	XP_012083084.2	JcDHX59	DEAH	LOC110615528	LOC8270769	LOC110661676	LOC18096402	AT1G01040	DCL1
	LOC105636318	XP_012074968.1	JcDHX6	DEAD	LOC110609028	LOC8281376	LOC110636670	LOC7474827	AT2G33730	LOC101267079
	LOC105642634	XP_012082917.1	JcDHX60	DEAD	LOC110614990	LOC8267327	LOC110639812	LOC18110143	AT2G47330	LOC101264757
	LOC105642705	XP_012083011.1	JcDHX61	DEAH	LOC110614400	LOC8265872	LOC110661715	LOC7455389	AT4G01800	LOC101250048
	LOC105635804	XP_020535656.1	JcDHX62	DExH/D	LOC110622521	LOC8259761	LOC110650653	LOC7469944	AT2G35920	LOC101264453
	LOC105633336	XP_020534683.1	JcDHX63	DEAH	LOC110623989	LOC8267037	LOC110648900	LOC112323261	AT1G10930	LOC101260976
	LOC105645707	XP_020540476.1	JcDHX64	DEAD	LOC110618723	LOC8272089	LOC110645559	LOC7462096	AT5G05450	LOC101259209
	LOC105642862	XP_012083226.1	JcDHX65	DEAD	LOC110614689	LOC8282119	LOC110653259	LOC7492773	AT5G63630	LOC101245996
	LOC105647445	XP_020540239.1	JcDHX66	DEAH	LOC110622492	LOC8269802	LOC110639277	LOC18098611	AT3G05740	LOC101268516
	LOC105643012	XP_012083429.1	JcDHX67	DEAD	LOC110615933	LOC8261850	LOC110644548	LOC7496951	AT4G00660	LOC101251630
	LOC105632947	XP_012070805.1	JcDHX68	DEAD	LOC110612008	LOC8282901	LOC110658568	LOC18095824	AT5G54910	LOC101249838
	LOC105635125	XP_012073505.1	JcDHX69	DEAH	LOC110614388	LOC8269986	LOC110669288	LOC18105660	AT3G26560	LOC101267328
	LOC105630245	XP_012067404.1	JcDHX7	DEAD	LOC110613105	LOC8273059	LOC110639824	LOC7466284	AT3G02065	LOC101250831
	LOC105645327	XP_012086291.1	JcDHX70	DExH/D	LOC110600976	LOC8277820	LOC110665048	LOC7464663	AT2G30800	LOC101247633
	LOC105638472	XP_037497261.1	JcDHX71	DEAH	LOC110605940	LOC8286046	LOC110631873	LOC7465198	n.d.	LOC101263933
	LOC105636912	XP_012075702.1	JcDHX72	DExH/D	LOC110599715	LOC8275108	LOC110663432	LOC7459805	AT2G01130	LOC101261705
	LOC105631432	XP_020533941.1	JcDHX73	DEAD	LOC110613476	LOC8284700	LOC110634064	LOC7480809	AT3G13920	LOC101266108
	LOC105631470	XP_037497718.1	JcDHX74	DEAD	LOC110626400	LOC8266969	LOC110648645	LOC18096745	AT1G55150	ER68
	LOC105631467	XP_037497717.1	JcDHX75	DEAD	n.d.	n.d.	n.d.	n.d.	n.d.	n.d.
	LOC105631769	XP_012069334.1	JcDHX76	DEAD	LOC110605259	LOC8278528	LOC110645023	LOC7456107	AT1G31970	LOC101253217
	LOC105644782	XP_012085642.1	JcDHX77	DEAH	LOC110630318	LOC8278417	LOC110631715	LOC7477037	AT1G27900	LOC101264721
	LOC105644765	XP_037497809.1	JcDHX78	DEAH	LOC110629556	LOC8278451	LOC110631698	LOC7460032	AT1G27880	LOC101256877
	LOC105638064	XP_020536663.1	JcDHX79	DEAH	LOC110611273	LOC8258607	LOC110654729	LOC7463776	AT3G43920	DCL3
	LOC105638449	XP_012077644.1	JcDHX8	DEAD	LOC110602128	LOC8265696	LOC110660103	LOC7460001	AT3G16840	LOC101265585
	LOC105636424	XP_012075080.1	JcDHX9	DEAH	LOC110605202	LOC8277443	LOC110637246	LOC7491914	AT1G31360	LOC101268017
