# Supplementary material for: DEAD-Box RNA Helicase Family in Physic Nut (Jatropha curcas L.): Structural Characterization and Response to Salinity
Source: Plants (Basel). 2024 Mar 21;13(6):905. doi: 10.3390/plants13060905 (PMC10974417; doi:10.3390/plants13060905)
Supplement: Supplementary file 1 [file plants-13-00905-s001.zip › Supp_Mat/Table S4.xlsx]

## Sheet: Planilha1
	Table S4. Conserved motifs detected by the MEME program in Jatropha curcas DEAD-box helicases (JcDHX). Motif VI had two variations detected (MEME-1 and MEME-7).
	MEME	Motif	Widht	e-value	Sequence
	MEME-1	VI	21	3.5e-440	INYDLPKSIEDYVHRIGRTGR
	MEME-2	I	21	3.3e-510	GRDVIVIAETGSGKTLAFVJP
	MEME-3	V	21	3.8e-442	KVLVATDVAARGJDIPDVRLV
	MEME-4	II	21	2.6e-293	YLVLDEADRMLDMGFEPQIRK
	MEME-5	Ia	21	6.7e-284	PLALVLAPTRELAIQIEDEAK
	MEME-6	Ib	21	2.7e-255	LKRGVDIVVATPGRLLDLLER
	MEME-7	VI	50	4.1e-250	IDCGKAKZTSYBPLNNLESLLPSWISKASARQRAGRAGRVQPGKCYRLYT
	MEME-8	III	21	4.6e-224	PPDRQTLLFSATMPKEVEKLA
	MEME-9	Q	21	6.2e-213	JKEAGFEKPTPIQAQAJPVAL
	MEME-10	IV	24	3.1e-169	AAJHGDMSQEEREKALSEFKSGKS
