# Supplementary material for: DEAD-Box RNA Helicase Family in Physic Nut (Jatropha curcas L.): Structural Characterization and Response to Salinity
Source: Plants (Basel). 2024 Mar 21;13(6):905. doi: 10.3390/plants13060905 (PMC10974417; doi:10.3390/plants13060905)
Supplement: Supplementary file 1 [file plants-13-00905-s001.zip › Supp_Mat/Table S6.xlsx]

## Sheet: Planilha1
	Table S6. Secondary structures detected in JcDHX proteins through SOPMA.
	Name	Gene	Protein	Subfamily	α-Helice	β-Sheet	β-Turn	Random coil
	JcDHX1	LOC105628524	XP_012065338.1	DEAH	43.8%	9.78%	0	46.42%
	JcDHX10	LOC105642304	XP_012082496.1	DEAD	36.81%	16.16%	4.5%	42.54%
	JcDHX11	LOC105629272	XP_037491540.1	DEAH	41.16%	15.87%	6.45%	36.53%
	JcDHX12	LOC105645116	XP_012086018.1	DEAD	50.28%	8.61%	3.89%	37.22%
	JcDHX13	LOC105648922	XP_012090812.1	DEAD	30.08%	13.8%	6.98%	49.15%
	JcDHX14	LOC105630549	XP_037492156.1	DEAD	41.64%	18.3%	8.52%	31.55%
	JcDHX15	LOC105648559	XP_012090372.1	DEAD	39.92%	15.94%	6.91%	37.24%
	JcDHX16	LOC105637003	XP_012075794.1	DEAH	29.96%	10.56%	4.02%	55.46%
	JcDHX17	LOC105634808	XP_012073120.1	DEAD	47.19%	12.95%	7.67%	32.2%
	JcDHX18	LOC105648946	XP_012090844.1	DEAD	31.39%	13.41%	6.62%	48.58%
	JcDHX19	LOC105641307	XP_012081222.3	DEAH	37.56%	15.91%	4.36%	42.16%
	JcDHX2	LOC105638901	XP_037493126.1	DEAD	36.05%	16.29%	5.55%	42.11%
	JcDHX20	LOC105629844	XP_012066883.1	DEAH	38.18%	11.34%	5.56%	44.92%
	JcDHX21	LOC105633465	XP_012071443.1	DEAH	44.68%	13.2%	4.46%	37.65%
	JcDHX22	LOC105638348	XP_037493005.1	DEAD	33.42%	24.37%	11.06%	31.16%
	JcDHX23	LOC105637649	XP_012076586.1	DEAD	46.96%	16.59%	6.31%	30.14%
	JcDHX24	LOC105640667	XP_012080429.1	DEAH	37.95%	13.37%	0	48.68%
	JcDHX25	LOC105640316	XP_020537458.2	DEAD	26.33%	16.77%	7.84%	49.06%
	JcDHX26	LOC105640614	XP_037493304.1	DEAH	40.45%	18.69%	5.62%	35.24%
	JcDHX27	LOC105634021	XP_012072153.1	DEAH	43.32%	12.98%	4.77%	38.93%
	JcDHX28	LOC105645847	XP_037493586.1	DEAD	41.75%	10.41%	4.55%	43.3%
	JcDHX29	LOC105640996	XP_037493416.1	DEAH	45.61%	10.74%	3.47%	40.19%
	JcDHX3	LOC105631939	XP_020534206.1	DEAD	43.62%	15.84%	5.14%	35.39%
	JcDHX30	LOC105646166	XP_012087359.1	DEAD	44.4%	13.4%	5.6%	36.6%
	JcDHX31	LOC105646177	XP_012087374.1	DEAD	46.12%	16.89%	5.25%	31.74%
	JcDHX32	LOC105635155	XP_012073544.1	DEAH	48.62%	14.13%	4.2%	33.05%
	JcDHX33	LOC105635165	XP_012073558.1	DEAD	46.56%	11.05%	4.84%	37.55%
	JcDHX34	LOC105644335	XP_037493732.1	DEAD	34.06%	16.17%	7.15%	42.61%
	JcDHX35	LOC105629643	XP_012066649.1	DExH/D	46.58%	7.6%	0	45.82%
	JcDHX36	LOC105641849	XP_037494154.1	DEAD	45.65%	14.44%	5.28%	34.63%
	JcDHX37	LOC105642962	XP_012083359.1	DEAH	39.7%	8.32%	3.65%	48.33%
	JcDHX38	LOC105633330	XP_012071299.1	DEAD	42.9%	13.52%	4.51%	39.07%
	JcDHX39	LOC105629126	XP_012066039.1	DEAH	38.68%	18.12%	7.32%	35.89%
	JcDHX4	LOC105639881	XP_012079452.1	DEAD	41.19%	11.37%	3.29%	44.15%
	JcDHX40	LOC105630976	XP_012068365.1	DEAH	44.02%	11.96%	5.08%	38.94%
	JcDHX41	LOC105643743	XP_012084332.2	DEAD	17.52%	13.65%	9.44%	59.39%
	JcDHX42	LOC105628263	XP_012065043.1	DEAD	45.87%	11.94%	5.59%	36.59%
	JcDHX43	LOC105637119	XP_037494480.1	DExH/D	43.67%	13.78%	4.94%	37.61%
	JcDHX44	LOC105645855	XP_012086968.1	DEAD	35.23%	14.77%	4.98%	45.02%
	JcDHX45	LOC105643647	XP_012084225.1	DEAD	33.85%	13.85%	4.77%	47.54%
	JcDHX46	LOC105648283	XP_012090015.1	DEAH	33.69%	14.89%	0	51.42%
	JcDHX47	LOC105644904	XP_012085800.1	DEAH	44.8%	10.33%	0	44.87%
	JcDHX48	LOC105631055	XP_012068438.1	DEAD	40.79%	16.92%	5.26%	37.03%
	JcDHX49	LOC105647355	XP_012088793.1	DEAD	35.49%	16.09%	6.33%	42.08%
	JcDHX5	LOC105647512	XP_037490995.1	DEAH	38.58%	10.39%	0	51.03%
	JcDHX50	LOC105638280	XP_020536580.1	DEAH	39.42%	12.45%	5.67%	42.46%
	JcDHX51	LOC105642526	XP_012082764.1	DExH/D	39.69%	12.41%	0	47.9%
	JcDHX52	LOC105634265	XP_012072496.1	DEAD	25.1%	12.16%	5.23%	57.52%
	JcDHX53	LOC105634346	XP_012072581.1	DEAH	38.44%	11.56%	5.36%	44.64%
	JcDHX54	LOC105649819	XP_012092010.1	DEAH	51.24%	8.13%	0	40.63%
	JcDHX55	LOC105649840	XP_012092036.1	DEAD	42.15%	14.16%	5.8%	37.88%
	JcDHX56	LOC105634868	XP_012073200.1	DEAD	46.96%	16.12%	7.48%	29.44%
	JcDHX57	LOC105628920	XP_012065797.1	DEAD	45.12%	19.27%	5.37%	30.24%
	JcDHX58	LOC105640444	XP_037496022.1	DExH/D	52.19%	8.4%	0	39.41%
	JcDHX59	LOC105642759	XP_012083084.2	DEAH	41.49%	9.01%	0	49.5%
	JcDHX6	LOC105636318	XP_012074968.1	DEAD	43.04%	14.63%	5.45%	36.87%
	JcDHX60	LOC105642634	XP_012082917.1	DEAD	35.01%	13.57%	4.65%	46.77%
	JcDHX61	LOC105642705	XP_012083011.1	DEAH	60.68%	9.27%	0	30.05%
	JcDHX62	LOC105635804	XP_012074305.1	DExH/D	45.81%	11.52%	0	42.67%
	JcDHX63	LOC105633336	XP_012071305.1	DEAH	30.05%	6.84%	0	63.11%
	JcDHX64	LOC105645707	XP_020540476.1	DEAD	47.6%	13.43%	5.14%	33.83%
	JcDHX65	LOC105642862	XP_012083226.1	DEAD	36.04%	12.94%	4.7%	46.32%
	JcDHX66	LOC105647445	XP_020540239.1	DEAH	37.13%	11.24%	0	51.63%
	JcDHX67	LOC105643012	XP_012083429.1	DEAD	40.4%	15.8%	5.6%	38.2%
	JcDHX68	LOC105632947	XP_012070805.1	DEAD	43.12%	12.7%	4.63%	39.55%
	JcDHX69	LOC105635125	XP_012073505.1	DEAH	40.15%	12.93%	5.75%	41.17%
	JcDHX7	LOC105630245	XP_012067404.1	DEAD	35.66%	16.73%	6.25%	41.36%
	JcDHX70	LOC105645327	XP_012086291.1	DExH/D	40.28%	9.02%	0	50.7%
	JcDHX71	LOC105638472	XP_037497261.1	DEAH	46.1%	10.51%	0	43.39%
	JcDHX72	LOC105636912	XP_012075701.1	DExH/D	46.3%	8.14%	0	45.57%
	JcDHX73	LOC105631432	XP_020533941.1	DEAD	43.83%	18.89%	5.81%	31.48%
	JcDHX74	LOC105631470	XP_037497718.1	DEAD	33.2%	17.89%	8.35%	40.56%
	JcDHX75	LOC105631467	XP_037497717.1	DEAD	32.54%	16.37%	7.69%	43.39%
	JcDHX76	LOC105631769	XP_012069334.1	DEAD	37.66%	18.18%	7.05%	37.11%
	JcDHX77	LOC105644782	XP_012085642.1	DEAH	43.97%	15.18%	7.09%	33.76%
	JcDHX78	LOC105644765	XP_037497809.1	DEAH	36.88%	9.41%	0	53.71%
	JcDHX79	LOC105638064	XP_012077173.2	DEAH	41.73%	9.62%	0	48.65%
	JcDHX8	LOC105638449	XP_012077644.1	DEAD	46.32%	12.23%	4.62%	36.83%
	JcDHX9	LOC105636424	XP_012075079.1	DEAH	47.23%	11.63%	0	41.13%
