# Supplementary material for: DEAD-Box RNA Helicase Family in Physic Nut (Jatropha curcas L.): Structural Characterization and Response to Salinity
Source: Plants (Basel). 2024 Mar 21;13(6):905. doi: 10.3390/plants13060905 (PMC10974417; doi:10.3390/plants13060905)
Supplement: Supplementary file 1 [file plants-13-00905-s001.zip › Supp_Mat/Table S7.xlsx]

## Sheet: Planilha2
	Table S7. Quality parameters obtained for the 3D models built for the Jatropha curcas DEAD-box RNA helicases (JcDHX) from the Swiss-model.
	Name	Gene	Protein	Subfamily	GMQE	Identity	Similarity	Coverage	Ramachandran Favoured	QMEANDisCo global
	JcDHX1	LOC105628524	XP_012065338.1	DEAH	0.72	78.98%	0.54	1	89.78%	0.56
	JcDHX10	LOC105642304	XP_012082496.1	DEAD	0.85	96.95%	0.60	1	95.28%	0.64
	JcDHX11	LOC105629272	XP_037491540.1	DEAH	0.79	73.96%	0.53	0.99	94.35%	0.71
	JcDHX13	LOC105648922	XP_012090812.1	DEAD	0.65	100.00%	0.61	1	80.72%	0.5
	JcDHX14	LOC105630549	XP_037492156.1	DEAD	0.89	70.16%	0.50	0.99	96.51%	0.76
	JcDHX15	LOC105648559	XP_012090372.1	DEAD	0.73	76.02%	0.53	0.53	89.82%	0.54
	JcDHX17	LOC105634808	XP_012073120.1	DEAD	0.82	93.00%	0.59	1	96.92%	0.68
	JcDHX18	LOC105648946	XP_012090844.1	DEAD	0.71	100.00%	0.62	1	85.6%	0.6
	JcDHX19	LOC105641307	XP_012081222.3	DEAH	0.7	84.06%	0.56	0.99	82.4%	0.44
	JcDHX2	LOC105638901	XP_037493126.1	DEAD	0.77	78.58%	0.53	0.98	93.39%	0.62
	JcDHX20	LOC105629844	XP_012066883.1	DEAH	0.68	80.47%	0.55	0.99	87.34%	0.57
	JcDHX22	LOC105638348	XP_037493005.1	DEAD	0.81	86.42%	0.57	1	95.21%	0.63
	JcDHX23	LOC105637649	XP_012076586.1	DEAD	0.85	96.95%	0.60	1	96.01%	0.77
	JcDHX24	LOC105640667	XP_012080429.1	DEAH	0.75	70.03%	0.51	0.97	93.09%	0.58
	JcDHX25	LOC105640316	XP_020537458.2	DEAD	0.72	82.83%	0.57	0.99	90.57%	0.64
	JcDHX26	LOC105640614	XP_037493304.1	DEAH	0.88	77.48%	0.55	0.99	98.04%	0.74
	JcDHX27	LOC105634021	XP_012072153.1	DEAH	0.8	100.00%	0.61	1	93.3%	0.55
	JcDHX28	LOC105645847	XP_037493586.1	DEAD	0.67	71.59%	0.51	0.97	86.09%	0.55
	JcDHX3	LOC105631939	XP_020534206.1	DEAD	0.76	70.79%	0.52	0.97	92.53%	0.53
	JcDHX30	LOC105646166	XP_012087359.1	DEAD	0.82	76.99%	0.54	0.98	94.58%	0.65
	JcDHX31	LOC105646177	XP_012087374.1	DEAD	0.86	87.67%	0.57	1	97.02%	0.7
	JcDHX32	LOC105635155	XP_012073544.1	DEAH	0.81	82.46%	0.56	0.99	95.03%	___
	JcDHX33	LOC105635165	XP_012073558.1	DEAD	0.65	100.00%	0.61	1	83.23%	0.54
	JcDHX34	LOC105644335	XP_037493732.1	DEAD	0.67	73.56%	0.52	0.92	90.22%	0.46
	JcDHX35	LOC105629643	XP_012066649.1	DExH/D	0.72	71.54%	0.52	0.97	91.15%	0.57
	JcDHX36	LOC105641849	XP_037494154.1	DEAD	0.75	82.91%	0.55	0.93	89.41%	0.6
	JcDHX38	LOC105633330	XP_012071299.1	DEAD	0.8	74.62%	0.53	0.99	92.61%	0.61
	JcDHX39	LOC105629126	XP_012066039.1	DEAH	0.87	93.05%	0.59	0.98	96.5%	0.79
	JcDHX4	LOC105639881	XP_012079452.1	DEAD	0.75	75.29%	0.52	0.99	90.68%	0.58
	JcDHX40	LOC105630976	XP_012068365.1	DEAH	0.74	74.47%	0.53	1	91.84%	0.59
	JcDHX42	LOC105628263	XP_012065043.1	DEAD	0.73	82.63%	0.55	0.99	93.63%	0.61
	JcDHX43	LOC105637119	XP_037494480.1	DExH/D	0.82	85.61%	0.57	0.99	93.57%	0.63
	JcDHX44	LOC105645855	XP_012086968.1	DEAD	0.72	100.00%	0.60	1	87.68%	0.55
	JcDHX45	LOC105643647	XP_012084225.1	DEAD	0.67	100.00%	0.61	0.99	84.72%	0.5
	JcDHX46	LOC105648283	XP_012090015.1	DEAH	0.67	72.78%	0.51	1	85.54%	0.48
	JcDHX47	LOC105644904	XP_012085800.1	DEAH	0.69	71.27%	0.52	0.85	92.76%	0.53
	JcDHX48	LOC105631055	XP_012068438.1	DEAD	0.8	75.67%	0.53	0.99	93.4%	0.62
	JcDHX49	LOC105647355	XP_012088793.1	DEAD	0.69	82.26%	0.55	0.96	90.86%	0.54
	JcDHX5	LOC105647512	XP_037490995.1	DEAH	0.68	71.20%	0.51	0.98	88.67%	0.49
	JcDHX51	LOC105642526	XP_012082764.1	DExH/D	0.8	71.44%	0.52	0.99	92.8%	0.6
	JcDHX52	LOC105634265	XP_012072496.1	DEAD	0.63	76.26%	0.54	0.99	88.02%	0.55
	JcDHX53	LOC105634346	XP_012072581.1	DEAH	0.64	71.39%	0.52	0.9	90.07%	0.57
	JcDHX54	LOC105649819	XP_012092010.1	DEAH	0.73	70.88%	0.51	0.96	90.96%	0.5
	JcDHX55	LOC105649840	XP_012092036.1	DEAD	0.72	74.05%	0.52	0.99	89.55%	0.46
	JcDHX56	LOC105634868	XP_012073200.1	DEAD	0.85	95.32%	0.60	1	96.01%	0.76
	JcDHX57	LOC105628920	XP_012065797.1	DEAD	0.86	77.94%	0.54	1	96.37%	0.83
	JcDHX58	LOC105640444	XP_037496022.1	DExH/D	0.82	81.46%	0.55	0.96	95.42%	0.66
	JcDHX59	LOC105642759	XP_012083084.2	DEAH	0.66	85.09%	0.56	0.98	86.34%	0.51
	JcDHX6	LOC105636318	XP_012074968.1	DEAD	0.79	88.51%	0.57	1	95.25%	0.64
	JcDHX60	LOC105642634	XP_012082917.1	DEAD	0.69	85.17%	0.57	0.98	88.99%	0.6
	JcDHX61	LOC105642705	XP_012083011.1	DEAH	0.81	85.13%	0.56	0.98	95.68%	0.66
	JcDHX62	LOC105635804	XP_012074305.1	DExH/D	0.82	78.71%	0.54	0.98	92.73%	0.66
	JcDHX63	LOC105633336	XP_012071305.1	DEAH	0.64	72.61%	0.52	0.97	85.43%	0.51
	JcDHX64	LOC105645707	XP_020540476.1	DEAD	0.82	83.13%	0.56	0.97	97.11%	0.66
	JcDHX65	LOC105642862	XP_012083226.1	DEAD	0.66	72.40%	0.52	0.94	88.74%	0.55
	JcDHX66	LOC105647445	XP_020540239.1	DEAH	0.78	81.28%	0.55	0.99	90.51%	0.61
	JcDHX67	LOC105643012	XP_012083429.1	DEAD	0.82	92.62%	0.59	0.98	94.16%	0.71
	JcDHX68	LOC105632947	XP_012070805.1	DEAD	0.73	73.02%	0.52	0.97	92.18%	0.59
	JcDHX69	LOC105635125	XP_012073505.1	DEAH	0.75	89.53%	0.58	0.98	93.08%	0.66
	JcDHX7	LOC105630245	XP_012067404.1	DEAD	0.8	75.61%	0.53	0.98	92.78%	0.65
	JcDHX70	LOC105645327	XP_012086291.1	DExH/D	0.76	84.18%	0.56	1	91.13%	0.57
	JcDHX71	LOC105638472	XP_037497261.1	DEAH	0.79	70.62%	0.52	0.99	95.75%	0.58
	JcDHX72	LOC105636912	XP_012075701.1	DExH/D	0.76	81.50%	0.55	0.98	91.3%	0.61
	JcDHX73	LOC105631432	XP_020533941.1	DEAD	0.86	96.37%	0.60	1	98.05%	0.76
	JcDHX74	LOC105631470	XP_037497718.1	DEAD	0.83	92.43%	0.59	1	93.4%	0.73
	JcDHX75	LOC105631467	XP_037497717.1	DEAD	0.83	90.42%	0.58	0.99	93.24%	0.7
	JcDHX76	LOC105631769	XP_012069334.1	DEAD	0.76	71.48%	0.52	0.99	93.3%	0.62
	JcDHX77	LOC105644782	XP_012085642.1	DEAH	0.85	79.63%	0.54	1	94.74%	0.72
	JcDHX78	LOC105644765	XP_037497809.1	DEAH	0.72	70.75%	0.51	1	91.34%	0.56
	JcDHX8	LOC105638449	XP_012077644.1	DEAD	0.67	74.06%	0.52	1	86.48%	0.5
	JcDHX9	LOC105636424	XP_012075079.1	DEAH	0.81	76.68%	0.53	0.99	94.59%	0.65
