# Supplementary material for: DEAD-Box RNA Helicase Family in Physic Nut (Jatropha curcas L.): Structural Characterization and Response to Salinity
Source: Plants (Basel). 2024 Mar 21;13(6):905. doi: 10.3390/plants13060905 (PMC10974417; doi:10.3390/plants13060905)
Supplement: Supplementary file 1 [file plants-13-00905-s001.zip › Supp_Mat/Table S9.xlsx]

## Sheet: Table S9
	Table S9. Information on each assembled transcript in different samples. For each assembled transcript it is possible to access the subfamily, regulation, Log2FC, P-value, FDR and normalized FPKM data in the Jc171 transcripts that are also expressed in Jc183. "n.d" corresponds to Jc183 transcripts that were not expressed in Jc171.
	Trinity unigene	Regulation (Jc171)	log2FC(JS7SC_vs_JS7SE)	PValue(JS7SC_vs_JS7SE)	FDR(JS7SC_vs_JS7SE)	log2FC(JS8TC_vs_JS8TE)	PValue(JS8TC_vs_JS8TE)	FDR(JS8TC_vs_JS8TE)	JS7SE1R (FPKM)	JS7SE2R (FPKM)	JS7SE3R (FPKM)	JS8TE1R (FPKM)	JS8TE2R (FPKM)	JS8TE3R (FPKM)	JS7SC1R (FPKM)	JS7SC2R (FPKM)	JS7SC3R (FPKM)	JS8TC1R (FPKM)	JS8TC2R (FPKM)	JS8TC3R (FPKM)
	DN43405_c0_g2	DR	-10.416	1.36756e-17	0.000257739	-0.914777	0.12668	0.000343404	0	0	0	0	0	0	2.50106	2.28836	1.58015	1.81394	0.746743	0.364012
	DN38745_c0_g1	DR	-3.56964	9.77564e-06	0.000477893	-0.437202	0.616467	1	0.123004	0.0426443	0.593593	0.15056	1.08746	0.916094	2.06626	2.44679	1.61636	1.2857	0.722466	0.742437
	DN39804_c0_g2	DR	-3.40279	9.44135e-07	8.35508e-05	0.058117	0.942715	1	0.0827026	0.255803	0.438293	1.15963	1.87106	1.32481	2.02928	2.02751	1.64386	1.56706	1.36177	1.33628
	DN43391_c5_g1	DR	-3.205	1.92177e-05	0.000788616	-0.443959	0.431222	1	0.288063	0.426533	1.46571	1.46728	2.20664	1.79036	3.42962	3.74953	2.71853	2.64455	1.88557	1.75146
	DN40251_c0_g1	DR	-3.1512	6.72288e-05	0.00197651	-1.23801	0.0893513	1	0.102994	0.309176	0.978196	0.444667	0.729444	0.703987	2.56876	2.91858	1.80571	1.84398	0.731183	0.589763
	DN61267_c0_g2	DR	-3.01269	1.03054e-05	0.00049752	-0.562221	0.343832	1	0.60027	0.343692	1.52607	1.44626	2.36653	1.33113	3.35924	3.60999	2.8168	2.67197	1.97343	1.75574
	DN44203_c0_g1	DR	-2.98186	2.47448e-05	0.000955414	-0.584455	0.304205	1	0.483364	0.360645	1.44095	1.55385	2.04404	1.41846	3.26138	3.45154	2.57483	2.48749	1.8746	1.83794
	DN43079_c0_g1	DR	-2.90245	4.54095e-05	0.00148292	-0.685503	0.353638	1	0.695994	0.742437	1.78073	0.987685	1.21164	0.611645	3.26138	3.46349	2.48877	1.70797	0.786596	1.18142
	DN40374_c0_g1	DR	-2.89877	6.51903e-06	0.000351462	-0.422243	0.545653	1	0.235114	0.255803	0.680774	0.605968	0.938098	0.790772	2.13225	2.23848	1.52206	1.43563	0.595504	0.690641
	DN41581_c0_g1	DR	-2.86755	8.181e-06	0.000413915	-0.427818	0.455822	1	0.557778	0.742437	1.70973	1.80653	2.50208	1.69377	3.53966	3.83764	2.79764	2.98404	1.94935	1.80941
	DN36416_c1_g1	DR	-2.82463	8.7823e-06	0.000438617	-0.376808	0.501685	1	0.937344	1.20289	2.43296	2.19566	3.00414	2.42143	4.44361	4.85793	3.41238	3.62901	2.24336	2.2549
	DN62351_c0_g1	DR	-2.78678	1.36053e-05	0.000610915	-0.372981	0.526067	1	0.734655	0.913033	2.10836	1.86711	2.65878	2.02326	4.05901	4.26153	3.12648	3.26273	1.85599	1.87735
	DN38334_c0_g2	DR	-2.77653	1.49837e-05	0.000654036	-0.19875	0.739533	1	1.04404	1.49057	1.80529	2.52206	2.93508	2.54868	3.57664	3.85429	2.89898	2.45628	3.01114	2.59
	DN43635_c1_g1	DR	-2.7628	9.73484e-06	0.000477101	-0.552	0.332547	1	0.734655	0.520045	1.79077	2.4526	2.60455	1.54052	3.24884	3.39053	2.75339	2.78031	2.00036	2.16543
	DN40579_c0_g2	DR	-2.75444	3.85582e-05	0.00132271	-0.601135	0.332152	1	0.340277	0.410341	1.13422	1.27143	1.35952	1.06281	2.50868	2.8953	2.22805	1.9542	1.35671	1.38626
	DN6525_c0_g1	DR	-2.70211	4.32102e-05	0.00142841	-0.658293	0.282781	1	0.513996	0.78073	1.90458	1.301	2.15088	1.83633	3.54436	3.94626	2.83572	3.0861	1.52005	1.6318
	DN7180_c0_g1	DR	-2.69312	5.50877e-06	0.000310096	-0.173564	0.760603	1	0.586885	0.78073	1.49057	2.014	2.85937	1.57918	3.33571	3.39149	2.78722	2.31121	2.37072	2.3835
	DN38848_c0_g1	DR	-2.55928	5.06674e-05	0.00160911	-0.166095	0.77286	1	0.529071	0.635987	1.54399	1.43029	2.19093	1.6581	3.12068	3.26903	2.56462	2.29484	1.60597	1.64108
	DN43259_c0_g2	DR	-2.49888	1.1343e-05	0.000533281	-0.53162	0.330832	1	0.821302	1.12565	1.92258	1.301	2.04124	1.51248	3.65489	3.84519	3.14584	2.44175	1.90689	1.56608
	DN43295_c0_g1	DR	-2.47354	0.000128254	0.00316522	-0.727325	0.300001	1	0.389567	0.273814	0.879706	0.688852	0.568519	0.90766	1.99422	2.43483	1.72727	1.25217	0.941106	0.87342
	DN98242_c0_g1	DR	-2.41863	7.32194e-05	0.00210603	-0.663487	0.152215	1	1.10501	1.31092	2.82355	2.26963	3.29983	2.57071	4.48459	4.64345	3.69566	3.74556	3.00108	3.09694
	DN6502_c0_g1	DR	-2.38316	9.23959e-05	0.00248792	-0.0144115	0.979835	1	0.991318	1.03351	2.14731	2.20508	3.01614	1.88127	3.85569	4.02547	2.91207	2.98057	1.98039	2.09018
	DN36373_c0_g1	DR	-2.38259	6.06768e-05	0.00184138	-0.334812	0.518353	1	0.892197	1.36233	2.34142	2.35106	2.93036	2.08576	3.96864	4.18864	3.40436	3.23756	2.42412	2.39726
	DN37817_c1_g1	DR	-2.3661	5.69449e-05	0.00175225	0.0298439	0.961155	1	0.669027	0.842375	1.61824	2.02467	2.45022	1.69866	3.25111	3.26574	2.60122	2.4489	1.82619	1.72988
	DN85598_c0_g1	DR	-2.34841	3.31535e-05	0.00118612	-0.126967	0.804654	1	1.33285	1.8492	2.50665	2.39039	3.08576	2.58952	4.48556	4.77157	3.31918	3.30378	2.36289	2.51197
	DN39357_c1_g1	DR	-2.29604	5.19028e-05	0.00163496	0.159155	0.747251	1	1.81065	1.47508	3.0045	3.69889	4.27888	2.94336	4.75136	4.80121	4.08074	3.61176	3.56718	3.48787
	DN50086_c0_g1	DR	-2.05747	0.000139237	0.00335482	-0.333513	0.511117	1	1.15316	1.22095	2.11203	2.29042	2.84439	2.39094	3.52932	3.58304	3.31063	2.60786	3.04404	2.60881
	DN97737_c0_g2	DR	-2.00699	0.000112151	0.00286551	0.0270354	0.960484	1	1.58063	1.71105	2.68706	2.98386	3.81558	2.79722	4.23542	4.24321	3.78837	3.23051	3.35952	3.01257
	DN37211_c1_g1	DR	-1.92901	3.146e-05	0.00113812	-0.638495	0.235057	1	1.34993	1.1157	1.69377	1.52907	2.24762	1.17505	3.29293	3.32567	2.79597	2.32452	2.13488	2.01436
	DN73257_c0_g1	DR	-1.87649	3.47661e-05	0.00122874	-0.669044	0.0819065	1	4.32085	4.20273	5.60054	5.67697	6.22458	5.55508	7.18572	6.96004	6.8306	6.34476	6.32812	6.67419
	DN34432_c0_g2	n.s.	-2.34741	0.000174134	0.00394887	-0.146684	0.815561	1	1.12433	0.990592	2.34142	2.01757	2.23756	1.83633	3.80983	4.42075	2.95661	2.9568	1.31962	1.49672
	DN36290_c0_g1	n.s.	-2.11396	0.000236563	0.00495449	-0.193514	0.735531	1	1.18206	1.2756	2.46415	2.22373	2.91934	1.98295	3.90169	4.06048	3.33371	3.17121	2.11936	2.12334
	DN100489_c0_g1	n.s.	n.d.	n.d.	n.d.	n.d.	n.d.	n.d.	0	0	0	0	0	0	0	0	0	0	1.55238	0
	DN100726_c0_g1	n.s.	n.d.	n.d.	n.d.	n.d.	n.d.	n.d.	0.437228	0	0	0.40163	0	0	0	0	0.391768	0	0.355016	0.964214
	DN100942_c0_g1	n.s.	n.d.	n.d.	n.d.	n.d.	n.d.	n.d.	0	0	0	0	0	0	0.768078	0	1.47041	0	0	0
	DN102321_c0_g1	n.s.	n.d.	n.d.	n.d.	n.d.	n.d.	n.d.	0	0	0	0.486457	0	0	0.695103	0.742437	0	0	0.426533	0
	DN102638_c0_g1	n.s.	n.d.	n.d.	n.d.	n.d.	n.d.	n.d.	0	0	0	1.17249	0	0	0	0	0	0.750178	0	0
	DN103153_c0_g1	n.s.	n.d.	n.d.	n.d.	n.d.	n.d.	n.d.	0	0	0	0	0	0	0	0	1.31267	0	0	0
	DN1056_c0_g1	n.s.	n.d.	n.d.	n.d.	n.d.	n.d.	n.d.	0	0	0	1.45681	0.820485	0	1.90689	0.799916	0.895303	0	1.74846	0
	DN10583_c0_g1	n.s.	n.d.	n.d.	n.d.	n.d.	n.d.	n.d.	0.271426	0	0.438293	0.423309	0.993493	0.589763	1.09288	1.68122	1.14143	0.773996	0.794104	0.284514
	DN106646_c0_g1	n.s.	n.d.	n.d.	n.d.	n.d.	n.d.	n.d.	0	0	0	0	0.840765	0	0	0	0.921436	0	0	0
	DN106777_c0_g1	n.s.	n.d.	n.d.	n.d.	n.d.	n.d.	n.d.	0	0	0	0	0	0	0	0	0	1.39561	0	0
	DN106954_c0_g1	n.s.	n.d.	n.d.	n.d.	n.d.	n.d.	n.d.	0.772308	0	0	1.19156	0	0	0	0	0	0	0	0
	DN107934_c0_g1	n.s.	n.d.	n.d.	n.d.	n.d.	n.d.	n.d.	0	0	0.813114	0	0	0	0	0	0	0	0	1.34767
	DN108912_c0_g1	n.s.	n.d.	n.d.	n.d.	n.d.	n.d.	n.d.	0	0	0	0	0.543991	0	0	0	0.606916	0.660837	0	0
	DN108958_c0_g1	n.s.	n.d.	n.d.	n.d.	n.d.	n.d.	n.d.	0	0	0	0	0	0	0	0	1.10232	0	0	0.708408
	DN109307_c0_g1	n.s.	n.d.	n.d.	n.d.	n.d.	n.d.	n.d.	0.642471	0	0	0	0	0	0	0	0	0	1.23082	0
	DN1162_c1_g1	n.s.	n.d.	n.d.	n.d.	n.d.	n.d.	n.d.	1.79826	0.913033	0.626673	0.57628	0	0	0	0	0.316146	0	0.512985	0.308011
	DN11681_c0_g1	n.s.	n.d.	n.d.	n.d.	n.d.	n.d.	n.d.	0.340277	0.621993	3.12085	0.52707	1.04684	2.2135	4.52206	4.98459	4.01605	4.10207	1.13685	1.123
	DN13296_c0_g1	n.s.	n.d.	n.d.	n.d.	n.d.	n.d.	n.d.	3.44798	3.10434	4.44883	4.8622	5.20484	4.29491	5.04343	4.98909	4.62123	4.63836	4.58316	4.61288
	DN13922_c0_g1	n.s.	n.d.	n.d.	n.d.	n.d.	n.d.	n.d.	0.572405	1.48285	1.29572	1.80653	1.73292	1.61636	1.41684	1.46937	1.62012	1.35445	1.49621	1.60407
	DN13922_c0_g2	n.s.	n.d.	n.d.	n.d.	n.d.	n.d.	n.d.	1.06488	0.549916	1.05381	0	0.577248	0.27858	0.553852	0.501821	0.583038	0.509949	0.176323	1.0072
	DN14173_c0_g1	n.s.	n.d.	n.d.	n.d.	n.d.	n.d.	n.d.	0	0	0	0.163499	0.283329	0.292782	0.364012	0.145351	0	0.351628	0.621993	0.759582
	DN14173_c1_g1	n.s.	n.d.	n.d.	n.d.	n.d.	n.d.	n.d.	0	0	0	0	0	0	0	0	0	0	0.41684	1.35332
	DN14264_c0_g1	n.s.	n.d.	n.d.	n.d.	n.d.	n.d.	n.d.	0.253384	0	0.235114	0	0	0	0.715454	0	0	0.626673	0.187768	0
	DN14264_c1_g1	n.s.	n.d.	n.d.	n.d.	n.d.	n.d.	n.d.	2.1107	1.13553	1.07039	0	0	0	0	0	0	1.06143	0	0
	DN20183_c0_g1	n.s.	n.d.	n.d.	n.d.	n.d.	n.d.	n.d.	0	0	0	1.42492	0	0	0	0	0	0	0.817214	0
	DN21378_c0_g1	n.s.	n.d.	n.d.	n.d.	n.d.	n.d.	n.d.	1.03351	1.31962	0	0.390668	0	0	0	0	0.138814	0	0.235114	0
	DN21378_c0_g2	n.s.	n.d.	n.d.	n.d.	n.d.	n.d.	n.d.	0.772308	0	0.292782	0	0.126973	0.799916	0.312665	0	0	0	0	0
	DN21453_c0_g1	n.s.	n.d.	n.d.	n.d.	n.d.	n.d.	n.d.	0	2.46415	0	1.32481	0	0	0	0	0.334568	0	0	0
	DN21453_c0_g2	n.s.	n.d.	n.d.	n.d.	n.d.	n.d.	n.d.	1.4547	0	1.38294	0	1.73682	1.52356	1.37072	1.36737	1.09085	1.57143	1.92828	1.62293
	DN23240_c0_g1	n.s.	n.d.	n.d.	n.d.	n.d.	n.d.	n.d.	0.468844	0.504875	0	0	0	0	0	0	0	0.462576	0.386259	0.768078
	DN23240_c1_g1	n.s.	n.d.	n.d.	n.d.	n.d.	n.d.	n.d.	0	0	0	0	0	0	0.508936	0	0.344828	0	0.312665	0.618239
	DN23264_c0_g1	n.s.	n.d.	n.d.	n.d.	n.d.	n.d.	n.d.	10.495	10.5215	10.2752	9.72308	9.76324	10.7509	9.78919	9.5679	10.0839	10.2885	10.4727	10.8767
	DN23456_c0_g1	n.s.	n.d.	n.d.	n.d.	n.d.	n.d.	n.d.	0.642471	0.689746	0.360645	0	0	0	0.478195	0.27739	0	0.635058	0	0.801573
	DN23742_c0_g1	n.s.	n.d.	n.d.	n.d.	n.d.	n.d.	n.d.	0	0.426533	0.360645	0.15056	0	0	0.364012	0.612588	0.246104	0	0.968644	0.46048
	DN24540_c0_g1	n.s.	n.d.	n.d.	n.d.	n.d.	n.d.	n.d.	3.30451	2.8526	3.22497	2.80694	2.81558	3.49927	2.94916	3.14143	3.07108	3.00072	3.36737	3.19061
	DN24540_c0_g2	n.s.	n.d.	n.d.	n.d.	n.d.	n.d.	n.d.	1.04404	1.12565	1.02077	1.81065	0.987685	0	1.51501	1.20163	1.46153	1.40054	0.681674	0.636915
	DN25861_c0_g1	n.s.	n.d.	n.d.	n.d.	n.d.	n.d.	n.d.	3.92514	3.93282	4.57664	4.613	5.21428	4.2299	5.47275	5.31394	5.14897	4.74486	4.72268	4.94054
	DN25886_c0_g1	n.s.	n.d.	n.d.	n.d.	n.d.	n.d.	n.d.	0.543001	0.255803	1.28155	1.72552	1.71853	1.18903	2.44201	2.98768	1.94486	2.45391	1.74459	1.41359
	DN25934_c0_g1	n.s.	n.d.	n.d.	n.d.	n.d.	n.d.	n.d.	0	0	0	0	0	0	0	0	0	0	0.869477	1.67717
	DN25934_c1_g1	n.s.	n.d.	n.d.	n.d.	n.d.	n.d.	n.d.	0	0.889863	0	0	0	0	0	0.380729	0	0	0.706641	1.06281
	DN26054_c0_g1	n.s.	n.d.	n.d.	n.d.	n.d.	n.d.	n.d.	1.02361	1.13553	1.99277	2.334	2.86433	2.10467	3.17728	3.38529	2.77842	2.4268	2.35783	2.59216
	DN26256_c0_g1	n.s.	n.d.	n.d.	n.d.	n.d.	n.d.	n.d.	0	0	0	0.311503	0	0	0.462576	0	0	0.341417	0	0
	DN26426_c0_g1	n.s.	n.d.	n.d.	n.d.	n.d.	n.d.	n.d.	1.93244	1.22095	2.3584	0	2.56243	0	1.73725	2.64639	1.53456	2.12234	1.34596	0.978196
	DN26426_c0_g2	n.s.	n.d.	n.d.	n.d.	n.d.	n.d.	n.d.	0.991318	1.94186	0	2.5145	0	2.23082	2.02928	0.84318	2.02184	0.892974	1.87814	2.34767
	DN26556_c0_g1	n.s.	n.d.	n.d.	n.d.	n.d.	n.d.	n.d.	2.87637	2.92828	3.52982	3.62223	4.41752	3.77968	4.4782	4.5525	4.15502	3.89249	4.42861	4.30852
	DN26750_c0_g1	n.s.	n.d.	n.d.	n.d.	n.d.	n.d.	n.d.	0.123004	0.124328	0.235114	0.264236	0.722466	0.0935602	0.768078	1.29337	0.391768	0.564622	0.301002	0.397255
	DN26751_c0_g1	n.s.	n.d.	n.d.	n.d.	n.d.	n.d.	n.d.	1.12433	0	1.05381	2.00324	1.5888	1.44255	2.58352	2.7392	2.46022	2.69265	2.14078	2.34483
	DN26751_c0_g2	n.s.	n.d.	n.d.	n.d.	n.d.	n.d.	n.d.	0	0	1.05381	0	1.5888	0	0.356144	0	0	0	0.323082	0
	DN26751_c0_g3	n.s.	n.d.	n.d.	n.d.	n.d.	n.d.	n.d.	0	1.29337	0	0	0	1.38184	0.347099	0.748461	0.959028	0	0.494672	0
	DN26751_c0_g4	n.s.	n.d.	n.d.	n.d.	n.d.	n.d.	n.d.	0	0	0	0	0	1.0552	0	0.454176	0	0	0.323082	0
	DN26926_c0_g1	n.s.	n.d.	n.d.	n.d.	n.d.	n.d.	n.d.	4.79795	4.84177	5.84066	5.33553	6.18911	5.8024	6.98715	6.71342	6.86972	5.97776	6.57348	6.6222
	DN27037_c0_g1	n.s.	n.d.	n.d.	n.d.	n.d.	n.d.	n.d.	3.39424	3.46832	4.2817	4.59455	4.63238	3.74255	4.53524	4.75548	4.35966	4.2245	4.23435	4.36716
	DN27096_c0_g1	n.s.	n.d.	n.d.	n.d.	n.d.	n.d.	n.d.	0	0	0.412511	0.935837	0	0	0	0.329985	0.67717	0	0.613532	0
	DN27518_c0_g1	n.s.	n.d.	n.d.	n.d.	n.d.	n.d.	n.d.	0.305679	0.729444	0.822934	0.882056	0.608809	0.305679	0.249749	0.612588	0.507921	0.331132	0.222805	0.470927
	DN27518_c0_g2	n.s.	n.d.	n.d.	n.d.	n.d.	n.d.	n.d.	0.0621217	0.0840643	0.306846	0.240009	0.405992	0.381837	0.799087	0.896853	0.49057	0.78157	0.396159	0.22404
	DN27831_c0_g1	n.s.	n.d.	n.d.	n.d.	n.d.	n.d.	n.d.	3.72879	3.68516	3.65558	3.67186	3.62515	4.08661	3.6234	3.74792	3.89937	3.94261	4.13562	3.95856
	DN28376_c0_g1	n.s.	n.d.	n.d.	n.d.	n.d.	n.d.	n.d.	0.868687	1.08542	2.0268	1.58304	2.13455	1.61117	3.03281	3.23588	2.17792	2.29484	1.12433	1.461
	DN28376_c0_g2	n.s.	n.d.	n.d.	n.d.	n.d.	n.d.	n.d.	0.572405	0	0	0.390668	0.283329	0	1.62527	1.24367	1.74545	0.685267	0.722466	0.352759
	DN28439_c0_g1	n.s.	n.d.	n.d.	n.d.	n.d.	n.d.	n.d.	0.437228	0.309176	0	1.56852	1.84439	2.05102	0	0	0	1.38073	1.7685	1.88869
	DN28439_c0_g2	n.s.	n.d.	n.d.	n.d.	n.d.	n.d.	n.d.	0.437228	0.309176	0	0	0	0	0	0.605968	0	0	0	0
	DN28439_c0_g3	n.s.	n.d.	n.d.	n.d.	n.d.	n.d.	n.d.	0.437228	0.309176	1.45943	0	0	0	2.0635	1.35896	1.57628	0	0	0
	DN28582_c0_g1	n.s.	n.d.	n.d.	n.d.	n.d.	n.d.	n.d.	0	0	0	0	0	0	0	0	1.62807	0	0	0
	DN28758_c0_g1	n.s.	n.d.	n.d.	n.d.	n.d.	n.d.	n.d.	0	0	0.0827026	0.0703893	0.283329	0	0.295135	0.867106	0.138814	0.462576	0.116365	0
	DN28758_c1_g1	n.s.	n.d.	n.d.	n.d.	n.d.	n.d.	n.d.	0	0	0.176323	0.240009	0.137504	0.138814	0.546956	0.925999	0.305679	0.331132	0.200379	0.211635
	DN28758_c2_g1	n.s.	n.d.	n.d.	n.d.	n.d.	n.d.	n.d.	0	0	0	0	0	0	0.786596	0.605968	0	0.423309	0	0
	DN28970_c0_g1	n.s.	n.d.	n.d.	n.d.	n.d.	n.d.	n.d.	6.97847	6.69128	7.17088	6.79653	6.98128	7.12711	7.49623	7.36783	7.53301	7.01867	7.3988	7.93219
	DN28970_c1_g1	n.s.	n.d.	n.d.	n.d.	n.d.	n.d.	n.d.	1.59503	1.03351	1.45365	2.80281	3.13175	3.69086	3.86918	3.72334	2.98295	3.63331	2.97233	3.57676
	DN28970_c1_g2	n.s.	n.d.	n.d.	n.d.	n.d.	n.d.	n.d.	0	0.818032	1.42814	1.33056	2.65512	0.72334	2.80859	2.43883	2.48646	1.33914	2.5758	1.84197
	DN29055_c0_g1	n.s.	n.d.	n.d.	n.d.	n.d.	n.d.	n.d.	0	0.593593	0	1.05172	0.459432	0	0.584	0.446786	0.276199	0.31034	0	0.501821
	DN29057_c0_g1	n.s.	n.d.	n.d.	n.d.	n.d.	n.d.	n.d.	0	0	0.451013	0	0	0	0	0	0.996389	0	0	0
	DN29234_c0_g1	n.s.	n.d.	n.d.	n.d.	n.d.	n.d.	n.d.	3.91953	3.96079	3.86562	3.9348	3.91609	4.22558	3.81291	3.80209	3.96551	3.65249	4.20922	4.04675
	DN29284_c0_g1	n.s.	n.d.	n.d.	n.d.	n.d.	n.d.	n.d.	0	0	0.487486	0	0	0	0.648005	1.15381	0	0.842375	0.968644	0.449957
	DN29444_c0_g1	n.s.	n.d.	n.d.	n.d.	n.d.	n.d.	n.d.	1.00216	0.621993	0	0	0	0	0.438293	0	0	0	0	0.560715
	DN29444_c1_g1	n.s.	n.d.	n.d.	n.d.	n.d.	n.d.	n.d.	0	1.53605	0	0	0	0	0	0	0	0	0.630405	0
	DN30137_c0_g1	n.s.	n.d.	n.d.	n.d.	n.d.	n.d.	n.d.	1.58785	1.1157	1.9138	2.00684	2.68347	2.02751	2.853	2.3454	2.35952	2.65924	1.48182	1.14926
	DN30137_c0_g2	n.s.	n.d.	n.d.	n.d.	n.d.	n.d.	n.d.	3.26303	3.19897	4.0816	4.60828	4.83925	3.98896	4.52061	4.50913	4.32243	3.89249	4.16503	4.16856
	DN30450_c0_g1	n.s.	n.d.	n.d.	n.d.	n.d.	n.d.	n.d.	1.26364	1.45154	2.48568	3.01988	3.54288	2.46884	3.80519	3.87303	3.40313	3.13996	2.74524	2.78701
	DN30534_c0_g1	n.s.	n.d.	n.d.	n.d.	n.d.	n.d.	n.d.	2.28688	1.98623	2.77695	3.09812	3.40681	2.99313	3.56474	3.63308	3.24275	3.30772	2.77505	2.92505
	DN31134_c0_g1	n.s.	n.d.	n.d.	n.d.	n.d.	n.d.	n.d.	0.682573	0.689746	1.62901	2.06005	2.48929	1.51248	2.87106	3.09491	2.45365	2.51324	2.0072	2.05276
	DN31255_c0_g1	n.s.	n.d.	n.d.	n.d.	n.d.	n.d.	n.d.	0.695994	0.729444	2.00144	1.6397	2.03808	1.54597	3.01132	3.89666	2.49723	2.35078	0.475085	1.06281
	DN31255_c0_g3	n.s.	n.d.	n.d.	n.d.	n.d.	n.d.	n.d.	0	0	0.763836	0	0	0	1.68392	1.70841	0.921436	0.69332	0	0
	DN31341_c0_g1	n.s.	n.d.	n.d.	n.d.	n.d.	n.d.	n.d.	1.30743	1.20289	2.47041	2.43643	3.19739	2.60573	3.79265	3.88411	3.426	3.1172	2.79452	2.67514
	DN31759_c0_g1	n.s.	n.d.	n.d.	n.d.	n.d.	n.d.	n.d.	0.21661	0	0	0.792439	0.169925	0	0.936591	0.688852	0.192825	0	0.176323	0.751035
	DN31884_c0_g1	n.s.	n.d.	n.d.	n.d.	n.d.	n.d.	n.d.	2.39589	2.22651	2.91686	0	0	0.818851	3.18682	3.28036	2.98149	0	0	0
	DN31884_c0_g2	n.s.	n.d.	n.d.	n.d.	n.d.	n.d.	n.d.	0	0	0	3.24428	3.53468	2.48362	0	0	0	3.14893	3.28036	3.40939
	DN32355_c1_g1	n.s.	n.d.	n.d.	n.d.	n.d.	n.d.	n.d.	1.06488	1.1157	1.95829	2.10769	2.6397	2.01935	3.28511	3.39575	2.7801	2.52957	2.07861	2.15575
	DN32670_c0_g1	n.s.	n.d.	n.d.	n.d.	n.d.	n.d.	n.d.	4.32085	4.07536	4.36275	4.44381	4.3758	4.44301	4.21793	4.28355	4.25459	4.29528	4.2128	4.41278
	DN32774_c0_g1	n.s.	n.d.	n.d.	n.d.	n.d.	n.d.	n.d.	2.71721	2.45628	2.89414	2.83147	3.09271	3.08763	3.67469	3.49288	3.56511	3.16237	3.40953	3.49429
	DN33027_c0_g1	n.s.	n.d.	n.d.	n.d.	n.d.	n.d.	n.d.	0	0	0.360645	0	0	0	0	0.716332	0	0.635058	0.290424	0.580145
	DN33130_c0_g1	n.s.	n.d.	n.d.	n.d.	n.d.	n.d.	n.d.	0.772308	0.504875	3.13849	2.81517	3.7339	2.62947	5.07386	5.40633	3.82924	3.9296	2.27709	2.17153
	DN33671_c0_g1	n.s.	n.d.	n.d.	n.d.	n.d.	n.d.	n.d.	1.83471	0.458382	0	0	0	0	0.115033	0	0	0	1.48182	0
	DN33671_c1_g1	n.s.	n.d.	n.d.	n.d.	n.d.	n.d.	n.d.	0.914565	0	0.235114	0	0	0	0	0	0	0	1.47249	0
	DN33803_c0_g1	n.s.	n.d.	n.d.	n.d.	n.d.	n.d.	n.d.	6.83933	6.85889	6.64237	6.34984	6.3935	6.75698	5.95338	5.99811	6.11749	6.4443	6.38248	6.62045
	DN33818_c0_g1	n.s.	n.d.	n.d.	n.d.	n.d.	n.d.	n.d.	0.340277	0.238787	0.221568	0.444667	0.126973	0	1.42062	0.77484	0.516015	0.878921	0.405992	0.397255
	DN33818_c0_g2	n.s.	n.d.	n.d.	n.d.	n.d.	n.d.	n.d.	2.41197	2.2854	2.5799	2.07724	2.28747	2.57071	3.19156	3.64881	2.77125	3.04963	2.27441	2.31933
	DN34264_c1_g1	n.s.	n.d.	n.d.	n.d.	n.d.	n.d.	n.d.	1.72944	1.30217	2.64131	2.78827	2.90014	2.63459	3.2817	3.31803	3.14714	2.71918	2.77294	2.96956
	DN34357_c0_g1	n.s.	n.d.	n.d.	n.d.	n.d.	n.d.	n.d.	0.903038	0.755315	1.8675	0	1.97856	1.71326	2.82558	2.93734	2.43349	1.72814	1.06143	1.23082
	DN34600_c0_g1	n.s.	n.d.	n.d.	n.d.	n.d.	n.d.	n.d.	1.93244	1.85519	2.69243	2.82944	3.03087	2.90497	3.43176	3.51589	3.17568	2.89569	3.08559	3.15251
	DN34607_c0_g1	n.s.	n.d.	n.d.	n.d.	n.d.	n.d.	n.d.	0	0	0	0	0.191563	0	0.231432	0.655352	0.285698	0	0	0
	DN34607_c0_g2	n.s.	n.d.	n.d.	n.d.	n.d.	n.d.	n.d.	0.60027	0.676267	1.38294	1.37016	2.28274	1.44837	2.5888	2.58232	2.2461	1.5758	1.42814	1.70399
	DN34722_c0_g1	n.s.	n.d.	n.d.	n.d.	n.d.	n.d.	n.d.	0.235114	0	0.511974	0.865523	0.963474	0.601221	1.01436	1.38847	0.889084	0.928276	0.279768	0.751035
	DN34722_c1_g1	n.s.	n.d.	n.d.	n.d.	n.d.	n.d.	n.d.	0	0	0	0	0	0.872632	0.240009	0.669027	0.296311	0.60027	0.494672	0
	DN35804_c0_g1	n.s.	n.d.	n.d.	n.d.	n.d.	n.d.	n.d.	0	0	0	0	0	0.252173	0	0.339137	0	0	0	0
	DN35804_c0_g2	n.s.	n.d.	n.d.	n.d.	n.d.	n.d.	n.d.	0.21661	0.163499	0.722466	0.865523	1.07587	0.557778	1.58592	1.82375	1.37962	1.44042	0.817214	1.02857
	DN35814_c0_g1	n.s.	n.d.	n.d.	n.d.	n.d.	n.d.	n.d.	3.64789	3.8529	4.51001	4.62357	5.19767	4.81111	5.01841	4.98427	4.94883	4.89448	5.14942	5.15178
	DN35814_c0_g2	n.s.	n.d.	n.d.	n.d.	n.d.	n.d.	n.d.	3.46923	3.46441	4.20977	4.50239	4.64587	4.09988	4.57101	4.58286	4.57555	4.33535	4.56511	4.55631
	DN35814_c1_g1	n.s.	n.d.	n.d.	n.d.	n.d.	n.d.	n.d.	0.60027	0.842375	2.44864	2.17345	3.51589	2.66562	4.07142	4.29469	3.70973	3.63645	3.38929	3.16543
	DN35814_c2_g1	n.s.	n.d.	n.d.	n.d.	n.d.	n.d.	n.d.	2.43189	2.58063	3.59335	3.91867	4.54498	3.31136	4.53244	4.60721	4.1014	3.74459	3.83481	3.65375
	DN35873_c0_g1	n.s.	n.d.	n.d.	n.d.	n.d.	n.d.	n.d.	3.28288	3.24291	3.84449	3.73086	4.00342	4.19669	4.00908	4.17544	4.11695	4.14331	4.293	4.09938
	DN36036_c0_g1	n.s.	n.d.	n.d.	n.d.	n.d.	n.d.	n.d.	0	0	0	0	0	0	0	0	2.08066	0	0	0
	DN36088_c0_g1	n.s.	n.d.	n.d.	n.d.	n.d.	n.d.	n.d.	0.405992	0.564622	1.75061	1.80653	2.35952	1.75745	3.1614	3.55078	2.66015	2.89569	1.70399	1.57095
	DN36234_c0_g1	n.s.	n.d.	n.d.	n.d.	n.d.	n.d.	n.d.	0	0.729444	1.07861	0.889863	1.57676	0	1.70443	1.63273	1.24793	1.15445	1.91418	1.25459
	DN36234_c0_g2	n.s.	n.d.	n.d.	n.d.	n.d.	n.d.	n.d.	1.41522	0.57918	2.00144	1.94448	2.82579	2.0895	3.39067	3.32351	2.99675	2.53406	2.4756	2.80343
	DN36234_c2_g1	n.s.	n.d.	n.d.	n.d.	n.d.	n.d.	n.d.	1.49262	1.78157	2.95252	3.21335	3.95689	2.58688	3.65226	3.93706	3.37879	3.23343	3.03914	3.13159
	DN36234_c4_g1	n.s.	n.d.	n.d.	n.d.	n.d.	n.d.	n.d.	3.20414	2.78534	3.20477	4.06506	4.24375	3.14551	4.2003	4.00863	3.76713	3.17712	3.52932	3.52557
	DN36295_c0_g1	n.s.	n.d.	n.d.	n.d.	n.d.	n.d.	n.d.	0	0.377401	0.637842	2.1177	0	0	0	0	0	0.341417	0	0
	DN36442_c0_g1	n.s.	n.d.	n.d.	n.d.	n.d.	n.d.	n.d.	2.96625	2.71809	3.543	3.87686	3.98149	3.05676	3.88548	4.05918	3.66152	3.47729	3.4359	3.24138
	DN36909_c0_g1	n.s.	n.d.	n.d.	n.d.	n.d.	n.d.	n.d.	3.65466	3.97737	4.82797	5.20824	5.61017	4.83683	5.69268	5.68021	5.45992	5.2469	5.22161	5.1918
	DN36909_c0_g2	n.s.	n.d.	n.d.	n.d.	n.d.	n.d.	n.d.	2.72683	2.97306	3.73974	3.73194	4.42089	3.5036	4.30546	4.7583	3.87558	3.9632	4.13636	4.09271
	DN37211_c1_g2	n.s.	n.d.	n.d.	n.d.	n.d.	n.d.	n.d.	0	0.360645	0.637842	0.299831	0.387363	1.51803	0.842375	0.919912	0.428678	0.583038	0.503858	0.418999
	DN37325_c0_g2	n.s.	n.d.	n.d.	n.d.	n.d.	n.d.	n.d.	2.16382	2.05554	3.21023	3.71116	4.73839	3.55827	4.30049	4.35297	4.03466	3.92438	4.18801	4.24138
	DN37512_c0_g1	n.s.	n.d.	n.d.	n.d.	n.d.	n.d.	n.d.	0.0426443	0.0426443	0.319618	0.368489	0.397255	0.196607	0.854395	1.13881	0.68437	0.392867	0.503858	0.449957
	DN37572_c0_g1	n.s.	n.d.	n.d.	n.d.	n.d.	n.d.	n.d.	1.85838	1.88479	2.61377	3.06039	3.20774	2.79265	3.10936	3.11403	3.11103	2.87046	3.19944	2.91934
	DN37924_c0_g1	n.s.	n.d.	n.d.	n.d.	n.d.	n.d.	n.d.	0.271426	0.238787	1.81024	1.31267	2.56047	2.25157	3.58123	3.52356	3.08406	2.93263	2.30714	2.09018
	DN37924_c1_g1	n.s.	n.d.	n.d.	n.d.	n.d.	n.d.	n.d.	1.61589	1.37907	2.75446	3.16414	3.89608	2.64501	3.91035	3.98541	3.49991	3.09085	3.20101	2.80962
	DN38252_c0_g1	n.s.	n.d.	n.d.	n.d.	n.d.	n.d.	n.d.	0	0.309176	0	0	0	0	0.115033	0.501821	0.372952	0.298658	0.246104	0.260628
	DN38252_c0_g2	n.s.	n.d.	n.d.	n.d.	n.d.	n.d.	n.d.	0.305679	0	0	0.506907	0.24245	0	0.115033	0.125651	0.138814	0	0	0
	DN38280_c0_g1	n.s.	n.d.	n.d.	n.d.	n.d.	n.d.	n.d.	0.970117	1.25761	1.94035	2.61235	3.18951	2.18174	2.67333	2.91437	2.59526	2.36121	2.13783	2.17792
	DN38327_c0_g1	n.s.	n.d.	n.d.	n.d.	n.d.	n.d.	n.d.	2.97177	2.58785	3.25202	3.70221	3.84348	3.33242	3.25005	3.32567	3.44175	3.33828	3.39177	2.95494
	DN38474_c0_g1	n.s.	n.d.	n.d.	n.d.	n.d.	n.d.	n.d.	1.74846	1.71105	2.78199	2.91073	3.14535	2.97874	3.57398	3.87892	3.25429	3.07193	2.73531	3.05102
	DN38538_c0_g1	n.s.	n.d.	n.d.	n.d.	n.d.	n.d.	n.d.	1.9381	2.05554	1.50233	1.44095	1.10434	1.03984	1.53406	1.59359	1.30276	1.04264	1.64939	1.76808
	DN38745_c0_g2	n.s.	n.d.	n.d.	n.d.	n.d.	n.d.	n.d.	0.123004	0.793272	1.04544	1.8512	1.56462	0	1.8476	1.54992	1.49621	1.09356	1.26484	1.10367
	DN39026_c0_g1	n.s.	n.d.	n.d.	n.d.	n.d.	n.d.	n.d.	1.55925	1.46728	2.50665	2.38764	2.91781	2.39094	3.42962	3.39985	3.19172	2.69064	2.54844	2.45049
	DN39032_c0_g1	n.s.	n.d.	n.d.	n.d.	n.d.	n.d.	n.d.	0.271426	0.458382	0.659925	1.19156	1.30743	0	1.3835	0.389567	0.305679	0	0.913033	0.865523
	DN39032_c0_g2	n.s.	n.d.	n.d.	n.d.	n.d.	n.d.	n.d.	0.0426443	0	0.680774	0.252173	1.05311	0.899176	2.33828	2.53431	1.64386	1.63691	1.03562	0.809826
	DN39804_c0_g1	n.s.	n.d.	n.d.	n.d.	n.d.	n.d.	n.d.	1.34993	1.33685	1.30276	1.75574	1.76511	0.252173	0.640621	0.329985	0	0	0	1.0072
	DN40028_c0_g1	n.s.	n.d.	n.d.	n.d.	n.d.	n.d.	n.d.	1.4547	1.37072	2.6819	3.29675	3.64731	3.30641	3.85798	3.80519	3.43616	3.2916	3.38929	3.24884
	DN40072_c0_g1	n.s.	n.d.	n.d.	n.d.	n.d.	n.d.	n.d.	1.02361	1.0545	1.78073	1.64432	2.27023	1.63738	2.88869	3.15866	2.57071	2.01471	1.72421	1.84197
	DN40291_c0_g1	n.s.	n.d.	n.d.	n.d.	n.d.	n.d.	n.d.	0	0	0.841571	0	0	0	0	0.702214	0	0	0	0
	DN40291_c0_g2	n.s.	n.d.	n.d.	n.d.	n.d.	n.d.	n.d.	0	0.0840643	0.191563	0.52707	0.568519	0.369606	0.517024	1.02574	0.0717627	0.685267	0.312665	0.532068
	DN40388_c0_g1	n.s.	n.d.	n.d.	n.d.	n.d.	n.d.	n.d.	1.69019	2.12135	2.74932	2.63831	3.1152	2.46884	2.96181	3.2759	3.07399	2.86671	2.73725	2.80756
	DN40685_c0_g1	n.s.	n.d.	n.d.	n.d.	n.d.	n.d.	n.d.	0.235114	0.163499	0.637842	0.537048	0.834307	0.752749	1.05172	1.39232	1.10769	1.34426	0.794104	1.05589
	DN40696_c0_g1	n.s.	n.d.	n.d.	n.d.	n.d.	n.d.	n.d.	0.557778	0.489543	0.626673	0.390668	0.584963	0.694212	1.28865	1.32423	0.77989	0.989866	0.485427	0.54201
	DN40728_c0_g1	n.s.	n.d.	n.d.	n.d.	n.d.	n.d.	n.d.	1.15316	1.48285	2.14339	1.86315	2.93979	1.92029	3.44573	3.66004	2.69443	2.39698	1.94598	1.80157
	DN40913_c0_g1	n.s.	n.d.	n.d.	n.d.	n.d.	n.d.	n.d.	1.68392	1.62947	1.61824	2.65214	2.03808	2.36905	2.14958	2.49031	1.64754	1.33914	1.72421	1.77231
	DN40913_c0_g2	n.s.	n.d.	n.d.	n.d.	n.d.	n.d.	n.d.	0	0	0.27858	0.264236	0	0	0	0.389567	0	0.509949	0.386259	0
	DN41040_c0_g1	n.s.	n.d.	n.d.	n.d.	n.d.	n.d.	n.d.	3.43029	3.37782	3.95968	3.64328	4.51267	4.33156	4.5623	4.52957	4.43636	4.10593	4.39719	4.83284
	DN41056_c0_g1	n.s.	n.d.	n.d.	n.d.	n.d.	n.d.	n.d.	0.123004	0.474047	0.360645	1.37573	0.827819	0.331132	1.05658	1.40054	0.990592	0.956057	0.817214	0.618239
	DN41619_c0_g1	n.s.	n.d.	n.d.	n.d.	n.d.	n.d.	n.d.	0.772308	0.935837	1.82985	1.9138	2.16157	1.63227	3.10551	3.19361	2.51879	2.13159	1.6581	1.43989
	DN41659_c0_g1	n.s.	n.d.	n.d.	n.d.	n.d.	n.d.	n.d.	1.4547	1.28451	1.93168	2.27858	3.11786	1.88557	3.25232	3.52732	2.79764	2.55238	2.03351	2.31644
	DN41930_c0_g2	n.s.	n.d.	n.d.	n.d.	n.d.	n.d.	n.d.	0.180148	0.22033	1.0036	0.652601	0.981853	0.96643	2.23082	2.64985	1.51803	1.66266	0.595504	0.889084
	DN42241_c0_g1	n.s.	n.d.	n.d.	n.d.	n.d.	n.d.	n.d.	0.62854	0.621993	2.39451	1.07245	1.68527	1.66312	3.19755	3.73487	3.15267	2.95177	1.33056	1.54151
	DN42800_c0_g1	n.s.	n.d.	n.d.	n.d.	n.d.	n.d.	n.d.	1.58785	1.86116	2.20006	2.83774	2.58664	2.11603	2.87243	3.7721	2.43349	2.32452	1.51501	1.65489
	DN42933_c0_g1	n.s.	n.d.	n.d.	n.d.	n.d.	n.d.	n.d.	0.123004	0.309176	0.475085	0.556797	0.887525	0.72334	1.42868	1.5758	1.11902	0.856787	0.778209	0.618239
	DN42995_c0_g2	n.s.	n.d.	n.d.	n.d.	n.d.	n.d.	n.d.	2.39589	2.34596	3.33214	3.31861	3.86839	3.73779	4.89603	4.88108	4.29484	4.36464	3.47975	3.47002
	DN4303_c0_g1	n.s.	n.d.	n.d.	n.d.	n.d.	n.d.	n.d.	0	1.28451	0	0.67084	0	0	0	0	0	1.20101	0	0
	DN43124_c0_g2	n.s.	n.d.	n.d.	n.d.	n.d.	n.d.	n.d.	0.856787	1.00144	1.37016	2.12433	2.336	1.03984	2.20257	2.56949	1.90342	1.86948	1.43829	1.86552
	DN43398_c0_g3	n.s.	n.d.	n.d.	n.d.	n.d.	n.d.	n.d.	6.76829	7.08857	6.52259	6.41217	6.14496	6.19403	5.78728	5.8498	5.80988	5.94682	6.0723	6.17253
	DN43405_c0_g1	n.s.	n.d.	n.d.	n.d.	n.d.	n.d.	n.d.	1.00216	1.51349	2.5799	2.42304	3.09694	1.78576	3.66607	3.86711	2.79244	2.34823	1.75232	1.92334
	DN43408_c1_g1	n.s.	n.d.	n.d.	n.d.	n.d.	n.d.	n.d.	4.1407	4.39039	4.908	4.42506	4.75007	4.12242	5.3207	5.19661	5.30265	4.47936	4.56742	4.43676
	DN43408_c1_g2	n.s.	n.d.	n.d.	n.d.	n.d.	n.d.	n.d.	1.34993	0	1.23879	1.63506	1.16993	0.703987	2.57434	2.4268	2.26394	0.660837	1.34085	1.27262
	DN43471_c0_g1	n.s.	n.d.	n.d.	n.d.	n.d.	n.d.	n.d.	1.19093	1.45943	1.76086	2.00324	2.12334	1.146	3.05276	2.88518	2.338	1.6581	1.7761	1.39177
	DN43579_c0_g1	n.s.	n.d.	n.d.	n.d.	n.d.	n.d.	n.d.	0.123004	0.689746	1.01221	1.21661	1.71501	1.54597	2.21909	2.76998	1.57628	1.54449	1.29807	0.964214
	DN44328_c0_g1	n.s.	n.d.	n.d.	n.d.	n.d.	n.d.	n.d.	0.903038	0.458382	0.969381	1.26544	1.67401	1.67356	1.31499	1.38018	1.21661	1.27441	1.07451	1.5612
	DN45408_c0_g1	n.s.	n.d.	n.d.	n.d.	n.d.	n.d.	n.d.	0	0	0	0	0	0	1.13356	0	0	0	0	0
	DN47801_c0_g1	n.s.	n.d.	n.d.	n.d.	n.d.	n.d.	n.d.	0	1.1157	0	0.57628	0	0	0.462576	0	0	0	0	1.34767
	DN49394_c0_g1	n.s.	n.d.	n.d.	n.d.	n.d.	n.d.	n.d.	1.53754	1.7941	2.5828	2.88343	3.37587	2.58688	3.97067	4.0401	3.40667	3.18444	2.87892	3.01078
	DN50047_c0_g1	n.s.	n.d.	n.d.	n.d.	n.d.	n.d.	n.d.	0	0	0	0	0	1.56803	0.517024	0	0.62293	0	0	1.123
	DN50191_c0_g1	n.s.	n.d.	n.d.	n.d.	n.d.	n.d.	n.d.	0.271426	0.273814	0	0	0	0	0	0	0	0.255803	0.211635	0.418999
	DN50221_c0_g1	n.s.	n.d.	n.d.	n.d.	n.d.	n.d.	n.d.	0	0	0	0	0	0	0.626673	0.669027	0	0	0	0.776525
	DN50372_c0_g1	n.s.	n.d.	n.d.	n.d.	n.d.	n.d.	n.d.	0.60027	0	0	0.950842	0	0	0	0	0	0	1.16092	0
	DN519_c0_g1	n.s.	n.d.	n.d.	n.d.	n.d.	n.d.	n.d.	0	1.44361	1.12631	0	0	0	0	0	0	0	0	0
	DN5252_c0_g1	n.s.	n.d.	n.d.	n.d.	n.d.	n.d.	n.d.	0	0.57918	0.292782	0.586885	0	0	1.01935	0.818032	0.736388	0.519039	0.681674	0.645241
	DN5252_c0_g2	n.s.	n.d.	n.d.	n.d.	n.d.	n.d.	n.d.	1.60217	1.5656	2.47638	2.71304	3.27769	1.98295	3.21412	3.58207	2.9201	2.75296	3.11387	2.68616
	DN52980_c0_g1	n.s.	n.d.	n.d.	n.d.	n.d.	n.d.	n.d.	0	0	0	0	0	0	0.805705	0	0	0.608809	0	0
	DN53710_c0_g1	n.s.	n.d.	n.d.	n.d.	n.d.	n.d.	n.d.	0	0	0	0	0	0	0	0	1.68975	0	0	0
	DN54184_c0_g1	n.s.	n.d.	n.d.	n.d.	n.d.	n.d.	n.d.	2.14012	1.03351	0	0	0	0.827819	0	0	0	0	0.465713	0
	DN55788_c0_g1	n.s.	n.d.	n.d.	n.d.	n.d.	n.d.	n.d.	1.00216	0	0	0.299831	0	0	0	0	0	0	0.257011	0
	DN56038_c0_g1	n.s.	n.d.	n.d.	n.d.	n.d.	n.d.	n.d.	0.356144	0.377401	0	0	0	1.23818	0.675364	0.27739	0.325386	0.351628	0	0.319618
	DN57797_c0_g1	n.s.	n.d.	n.d.	n.d.	n.d.	n.d.	n.d.	0	0	0	0	0	0	0	0	0.882056	0	0	0
	DN57861_c0_g1	n.s.	n.d.	n.d.	n.d.	n.d.	n.d.	n.d.	0	0	0	0	0	0	0.942608	0.992768	0	0	0	0
	DN58971_c0_g1	n.s.	n.d.	n.d.	n.d.	n.d.	n.d.	n.d.	0	0	0	0	0	0	0.702214	0	0	0.906891	0	0
	DN60356_c0_g1	n.s.	n.d.	n.d.	n.d.	n.d.	n.d.	n.d.	0	0	0	0	0	0	0	0	0	1.08066	0	0
	DN61164_c0_g1	n.s.	n.d.	n.d.	n.d.	n.d.	n.d.	n.d.	1.09491	1.19346	2.5828	3.1865	3.33956	2.34682	3.74459	3.70177	3.14714	3.04002	2.80012	2.76192
	DN61172_c0_g1	n.s.	n.d.	n.d.	n.d.	n.d.	n.d.	n.d.	6.2098	6.25151	6.8492	7.07493	7.11786	6.70994	7.06549	7.02512	6.95053	6.56773	7.09859	7.14564
	DN61272_c0_g1	n.s.	n.d.	n.d.	n.d.	n.d.	n.d.	n.d.	2.54918	2.61965	3.51639	3.64443	4.06712	3.46597	4.26971	4.20586	4.23082	3.64927	4.09145	4.18982
	DN6158_c0_g1	n.s.	n.d.	n.d.	n.d.	n.d.	n.d.	n.d.	1.59503	1.45943	2.41061	2.3454	2.52957	2.2916	3.33342	3.593	2.82028	2.86671	2.42169	2.28451
	DN62694_c0_g1	n.s.	n.d.	n.d.	n.d.	n.d.	n.d.	n.d.	0	0	0	0	0	0	0	0.824564	0	1.58063	0	1.0697
	DN65435_c0_g1	n.s.	n.d.	n.d.	n.d.	n.d.	n.d.	n.d.	0	0	0	0	0	0	0.553852	0.787432	0.334568	0	0.153157	0
	DN65441_c0_g1	n.s.	n.d.	n.d.	n.d.	n.d.	n.d.	n.d.	0	0	0	0	0.115033	0	0.389567	1.18269	0.265437	0.635058	0.116365	0
	DN65798_c0_g1	n.s.	n.d.	n.d.	n.d.	n.d.	n.d.	n.d.	0	0	0	0	0	0	0	0	0	0	0	0
	DN66148_c0_g1	n.s.	n.d.	n.d.	n.d.	n.d.	n.d.	n.d.	0	0	0	0	0	0	0	0	0	0.718088	0	1.19975
	DN66193_c0_g1	n.s.	n.d.	n.d.	n.d.	n.d.	n.d.	n.d.	2.04509	0	0	0	0	0	0	0	0	0	0	0
	DN66481_c0_g1	n.s.	n.d.	n.d.	n.d.	n.d.	n.d.	n.d.	0	0	0.347099	0.323082	0	0.196607	0.964953	1.11902	0.49057	0.442545	0.187768	0.296311
	DN66932_c0_g1	n.s.	n.d.	n.d.	n.d.	n.d.	n.d.	n.d.	0	0	0	0	0.685267	0	0.793272	0.669027	0.947105	0.331132	0.267835	0
	DN67868_c0_g1	n.s.	n.d.	n.d.	n.d.	n.d.	n.d.	n.d.	0	0	0	0	0	0	0	1.49672	0	0	0	0
	DN6829_c0_g1	n.s.	n.d.	n.d.	n.d.	n.d.	n.d.	n.d.	0.914565	0	0.906891	0	0	0	0	0	0	0	0	0
	DN69172_c0_g1	n.s.	n.d.	n.d.	n.d.	n.d.	n.d.	n.d.	0	0	0	0.841571	0	0	0	0.742437	0	0.899949	0	0
	DN69451_c0_g1	n.s.	n.d.	n.d.	n.d.	n.d.	n.d.	n.d.	0	1.85519	0.680774	0	0	0	0	0	0	0	0	0
	DN69469_c0_g1	n.s.	n.d.	n.d.	n.d.	n.d.	n.d.	n.d.	0	0	0	0	0	0	0	0	1.59646	0	0	0
	DN69619_c0_g1	n.s.	n.d.	n.d.	n.d.	n.d.	n.d.	n.d.	0	1.24853	0	0	0	0	0	0	0	0.702214	0	0
	DN70247_c0_g1	n.s.	n.d.	n.d.	n.d.	n.d.	n.d.	n.d.	0.483364	0.889863	0	0	0	0	0	0	0	0.481299	0	0.449957
	DN70730_c0_g1	n.s.	n.d.	n.d.	n.d.	n.d.	n.d.	n.d.	0	0	0	0.605968	0	0	0	0	0	0	0	0
	DN71732_c0_g1	n.s.	n.d.	n.d.	n.d.	n.d.	n.d.	n.d.	0.947853	0.57918	0	0	0	0.799916	0	0	0	0	0	0
	DN71952_c0_g1	n.s.	n.d.	n.d.	n.d.	n.d.	n.d.	n.d.	0	0	0	0	0	0	0	0	0	0	0	0
	DN72216_c0_g1	n.s.	n.d.	n.d.	n.d.	n.d.	n.d.	n.d.	0	0	0	0	0	0	0	0	1.05589	0	0	1.47145
	DN72220_c0_g1	n.s.	n.d.	n.d.	n.d.	n.d.	n.d.	n.d.	0	0	0	0	0	0	0	0.761285	0.862352	0	0	0
	DN72765_c0_g1	n.s.	n.d.	n.d.	n.d.	n.d.	n.d.	n.d.	1.0545	0	0	0	0	0	0	0	0	0	0	0
	DN73064_c0_g1	n.s.	n.d.	n.d.	n.d.	n.d.	n.d.	n.d.	0	0	0	0	0	0	0	0	1.82985	0	0	0
	DN36330_c0_g1	UP	2.4774	3.52359e-05	0.00124245	-0.120649	0.953339	1	2.64754	2.92543	3.16157	1.38681	0.919149	0.854395	1.3584	1.14339	1.37016	1.09356	1.1903	1.11036
